# Supplementary material for: A rule-based ontological framework for the classification of molecules
Source: J Biomed Semantics. 2014 Apr 15;5:17. doi: 10.1186/2041-1480-5-17 (PMC4040517; doi:10.1186/2041-1480-5-17)
Supplement: Additional file 1 — Time measurements and produced hierarchy of the classification experiments. Description of data: Full list of computed subsumptions and time measurements for each of the five experiments discussed in Empirical evaluation. [file 2041-1480-5-17-S1.zip]

Archive with 6 entries (6 files):
- results-50-2-500-cyclic-APART-20-run1.xls
- results-50-2-500-cyclic-APART-20-run2.xls
- results-50-2-500-cyclic-APART-20-run3.xls
- results-50-2-500-no-cyclic-APART-50-run1.xls
- results-50-2-500-no-cyclic-APART-50-run2.xls
- results-50-2-500-no-cyclic-APART-50-run3.xls
