# Supplementary material for: A rule-based ontological framework for the classification of molecules
Source: J Biomed Semantics. 2014 Apr 15;5:17. doi: 10.1186/2041-1480-5-17 (PMC4040517; doi:10.1186/2041-1480-5-17)
Supplement: Additional file 1 — Time measurements and produced hierarchy of the classification experiments. Description of data: Full list of computed subsumptions and time measurements for each of the five experiments discussed in Empirical evaluation. [file 2041-1480-5-17-S1.zip › results-50-2-500-no-cyclic-APART-50-run1.xls]

## Sheet: Sheet0
Molecules:	50		Molecules:	100		Molecules:	150		Molecules:	200		Molecules:	250		Molecules:	300		Molecules:	350		Molecules:	400		Molecules:	450		Molecules:	500
DLV Programs creation time:	2.763		DLV Programs creation time:	0.86		DLV Programs creation time:	0.596		DLV Programs creation time:	0.67		DLV Programs creation time:	1.442		DLV Programs creation time:	1.577		DLV Programs creation time:	1.815		DLV Programs creation time:	2.148		DLV Programs creation time:	1.48		DLV Programs creation time:	1.746
MSA Check time:	0.614		MSA Check time:	0.702		MSA Check time:	0.649		MSA Check time:	0.792		MSA Check time:	1.243		MSA Check time:	3.25		MSA Check time:	1.593		MSA Check time:	1.791		MSA Check time:	1.99		MSA Check time:	2.679
DLV time:	0.737		DLV time:	1.431		DLV time:	1.721		DLV time:	2.245		DLV time:	3.218		DLV time:	3.694		DLV time:	4.165		DLV time:	4.889		DLV time:	5.443		DLV time:	5.486
Taxonomy time:	0.152		Taxonomy time:	0.275		Taxonomy time:	0.328		Taxonomy time:	0.401		Taxonomy time:	0.564		Taxonomy time:	0.64		Taxonomy time:	0.322		Taxonomy time:	0.322		Taxonomy time:	0.847		Taxonomy time:	0.274
Total time:	4.266		Total time:	3.268		Total time:	3.294		Total time:	4.108		Total time:	6.467		Total time:	9.161		Total time:	7.895		Total time:	9.15		Total time:	9.76		Total time:	10.185
Subclass	Superclass		Subclass	Superclass		Subclass	Superclass		Subclass	Superclass		Subclass	Superclass		Subclass	Superclass		Subclass	Superclass		Subclass	Superclass		Subclass	Superclass		Subclass	Superclass
chebi_15399	chebi_15399		chebi_15556	chebi_15556		chebi_15556	chebi_15556		chebi_15812	chebi_15812		chebi_15812	chebi_15812		chebi_15812	chebi_15812		chebi_15812	chebi_15812		chebi_15402	chebi_15402		chebi_15402	chebi_15402		chebi_29294	chebi_29294			Molecules:	50	100	150	200	250	300	350	400	450	500
chebi_15399	molecule		chebi_15556	molecule		chebi_15556	molecule		chebi_15812	molecule		chebi_15812	molecule		chebi_15812	molecule		chebi_15812	molecule		chebi_15402	molecule		chebi_15402	molecule		chebi_29294	molecule			LPs creation:	2.763	0.86	0.596	0.67	1.442	1.577	1.815	2.148	1.48	1.746
chebi_15399	chalcogenMolEntity		chebi_15556	chalcogenMolEntity		chebi_15556	chalcogenMolEntity		chebi_15812	chalcogenMolEntity		chebi_15812	chalcogenMolEntity		chebi_15812	chalcogenMolEntity		chebi_15812	chalcogenMolEntity		chebi_15402	chalcogenMolEntity		chebi_15402	chalcogenMolEntity		chebi_29294	hydrogenMolEntity			MSA Check:	0.614	0.702	0.649	0.792	1.243	3.25	1.593	1.791	1.99	2.679
chebi_15399	oxygenMolEntity		chebi_15556	oxygenMolEntity		chebi_15556	oxygenMolEntity		chebi_15812	oxygenMolEntity		chebi_15812	oxygenMolEntity		chebi_15812	oxygenMolEntity		chebi_15812	oxygenMolEntity		chebi_15402	oxygenMolEntity		chebi_15402	oxygenMolEntity		chebi_29294	inorganic			DLV time	0.737	1.431	1.721	2.245	3.218	3.694	4.165	4.889	5.443	5.486
chebi_15399	carbonMolEntity		chebi_15556	carbonMolEntity		chebi_15556	carbonMolEntity		chebi_15812	pnictogenMolEntity		chebi_15812	pnictogenMolEntity		chebi_15812	pnictogenMolEntity		chebi_15812	pnictogenMolEntity		chebi_15402	carbonMolEntity		chebi_15402	carbonMolEntity		chebi_29294	polyatomic			Taxonomy:	0.152	0.275	0.328	0.401	0.564	0.64	0.322	0.322	0.847	0.274
chebi_15399	notHydroCarbon		chebi_15556	hydrogenMolEntity		chebi_15556	hydrogenMolEntity		chebi_15812	phosphorusMolEntity		chebi_15812	phosphorusMolEntity		chebi_15812	phosphorusMolEntity		chebi_15812	phosphorusMolEntity		chebi_15402	notHydroCarbon		chebi_15402	notHydroCarbon		chebi_15402	chebi_15402			Total time:	4.266	3.268	3.294	4.108	6.467	9.161	7.895	9.15	9.76	10.185
chebi_15399	notHaloHydroCarbon		chebi_15556	notHydroCarbon		chebi_15556	notHydroCarbon		chebi_15812	carbonMolEntity		chebi_15812	carbonMolEntity		chebi_15812	carbonMolEntity		chebi_15812	carbonMolEntity		chebi_15402	notHaloHydroCarbon		chebi_15402	notHaloHydroCarbon		chebi_15402	molecule			Time no MSA check:	3.652	2.566	2.645	3.316	5.224	5.911	6.302	7.359	7.77	7.506
chebi_15399	atLeast2Carbons		chebi_15556	notHaloHydroCarbon		chebi_15556	notHaloHydroCarbon		chebi_15812	notHydroCarbon		chebi_15812	notHydroCarbon		chebi_15812	notHydroCarbon		chebi_15812	notHydroCarbon		chebi_15402	atLeast2Carbons		chebi_15402	atLeast2Carbons		chebi_15402	chalcogenMolEntity
chebi_15399	atLeast3Carbons		chebi_15556	atLeast2Carbons		chebi_15556	atLeast2Carbons		chebi_15812	notHaloHydroCarbon		chebi_15812	notHaloHydroCarbon		chebi_15812	notHaloHydroCarbon		chebi_15812	notHaloHydroCarbon		chebi_15402	atLeast3Carbons		chebi_15402	atLeast3Carbons		chebi_15402	oxygenMolEntity
chebi_15399	atLeast4Carbons		chebi_15556	atLeast3Carbons		chebi_15556	atLeast3Carbons		chebi_15812	atLeast2Carbons		chebi_15812	atLeast2Carbons		chebi_15812	atLeast2Carbons		chebi_15812	atLeast2Carbons		chebi_15402	atLeast4Carbons		chebi_15402	atLeast4Carbons		chebi_15402	carbonMolEntity
chebi_15399	atLeast5Carbons		chebi_15556	atLeast4Carbons		chebi_15556	atLeast4Carbons		chebi_15812	atLeast3Carbons		chebi_15812	atLeast3Carbons		chebi_15812	atLeast3Carbons		chebi_15812	atLeast3Carbons		chebi_15402	atLeast5Carbons		chebi_15402	atLeast5Carbons		chebi_15402	notHydroCarbon
chebi_15399	polyatomic		chebi_15556	atLeast5Carbons		chebi_15556	atLeast5Carbons		chebi_15812	atLeast4Carbons		chebi_15812	atLeast4Carbons		chebi_15812	atLeast4Carbons		chebi_15812	atLeast4Carbons		chebi_15402	polyatomic		chebi_15402	polyatomic		chebi_15402	notHaloHydroCarbon
chebi_15399	ketone		chebi_15556	polyatomic		chebi_15556	polyatomic		chebi_15812	atLeast5Carbons		chebi_15812	atLeast5Carbons		chebi_15812	atLeast5Carbons		chebi_15812	atLeast5Carbons		chebi_15402	saturated		chebi_15402	saturated		chebi_15402	atLeast2Carbons
chebi_15399	unsaturated		chebi_15556	carboxylicAcid		chebi_15556	carboxylicAcid		chebi_15812	polyatomic		chebi_15812	polyatomic		chebi_15812	polyatomic		chebi_15812	polyatomic		chebi_15402	heteroOrganic		chebi_15402	heteroOrganic		chebi_15402	atLeast3Carbons
chebi_15399	heteroOrganic		chebi_15556	exactly1CarboxyGroup		chebi_15556	exactly1CarboxyGroup		chebi_15812	unsaturated		chebi_15812	unsaturated		chebi_15812	unsaturated		chebi_15812	unsaturated		chebi_15403	chebi_15403		chebi_15403	chebi_15403		chebi_15402	atLeast4Carbons
chebi_11553	chebi_11553		chebi_15556	carboxylicEster		chebi_15556	carboxylicEster		chebi_15812	heteroOrganic		chebi_15812	heteroOrganic		chebi_15812	heteroOrganic		chebi_15812	heteroOrganic		chebi_15403	molecule		chebi_15403	molecule		chebi_15402	atLeast5Carbons
chebi_11553	molecule		chebi_15556	ketone		chebi_15556	ketone		chebi_15606	chebi_15606		chebi_15606	chebi_15606		chebi_15607	chebi_15607		chebi_16683	chebi_16683		chebi_15403	chalcogenMolEntity		chebi_15403	chalcogenMolEntity		chebi_15402	polyatomic
chebi_11553	chalcogenMolEntity		chebi_15556	unsaturated		chebi_15556	unsaturated		chebi_15606	molecule		chebi_15606	molecule		chebi_15607	molecule		chebi_16683	molecule		chebi_15403	oxygenMolEntity		chebi_15403	oxygenMolEntity		chebi_15402	saturated
chebi_11553	oxygenMolEntity		chebi_15556	heteroOrganic		chebi_15556	heteroOrganic		chebi_15606	chalcogenMolEntity		chebi_15606	chalcogenMolEntity		chebi_15607	chalcogenMolEntity		chebi_16683	chalcogenMolEntity		chebi_15403	carbonMolEntity		chebi_15403	carbonMolEntity		chebi_15402	heteroOrganic
chebi_11553	carbonMolEntity		chebi_15557	chebi_15557		chebi_15812	chebi_15812		chebi_15606	oxygenMolEntity		chebi_15606	oxygenMolEntity		chebi_15607	oxygenMolEntity		chebi_16683	oxygenMolEntity		chebi_15403	notHydroCarbon		chebi_15403	notHydroCarbon		chebi_15403	chebi_15403
chebi_11553	notHydroCarbon		chebi_15557	molecule		chebi_15812	molecule		chebi_15606	carbonMolEntity		chebi_15606	carbonMolEntity		chebi_15607	carbonMolEntity		chebi_16683	carbonMolEntity		chebi_15403	notHaloHydroCarbon		chebi_15403	notHaloHydroCarbon		chebi_15403	molecule
chebi_11553	notHaloHydroCarbon		chebi_15557	chalcogenMolEntity		chebi_15812	chalcogenMolEntity		chebi_15606	notHydroCarbon		chebi_15606	notHydroCarbon		chebi_15607	notHydroCarbon		chebi_16683	notHydroCarbon		chebi_15403	atLeast2Carbons		chebi_15403	atLeast2Carbons		chebi_15403	chalcogenMolEntity
chebi_11553	atLeast2Carbons		chebi_15557	oxygenMolEntity		chebi_15812	oxygenMolEntity		chebi_15606	notHaloHydroCarbon		chebi_15606	notHaloHydroCarbon		chebi_15607	notHaloHydroCarbon		chebi_16683	notHaloHydroCarbon		chebi_15403	atLeast3Carbons		chebi_15403	atLeast3Carbons		chebi_15403	oxygenMolEntity
chebi_11553	atLeast3Carbons		chebi_15557	carbonMolEntity		chebi_15812	pnictogenMolEntity		chebi_15606	atLeast2Carbons		chebi_15606	atLeast2Carbons		chebi_15607	atLeast2Carbons		chebi_16683	atLeast2Carbons		chebi_15403	atLeast4Carbons		chebi_15403	atLeast4Carbons		chebi_15403	carbonMolEntity
chebi_11553	atLeast4Carbons		chebi_15557	notHydroCarbon		chebi_15812	phosphorusMolEntity		chebi_15606	atLeast3Carbons		chebi_15606	atLeast3Carbons		chebi_15607	atLeast3Carbons		chebi_16683	atLeast3Carbons		chebi_15403	atLeast5Carbons		chebi_15403	atLeast5Carbons		chebi_15403	notHydroCarbon
chebi_11553	atLeast5Carbons		chebi_15557	notHaloHydroCarbon		chebi_15812	carbonMolEntity		chebi_15606	atLeast4Carbons		chebi_15606	atLeast4Carbons		chebi_15607	atLeast4Carbons		chebi_16683	atLeast4Carbons		chebi_15403	polyatomic		chebi_15403	polyatomic		chebi_15403	notHaloHydroCarbon
chebi_11553	polyatomic		chebi_15557	atLeast2Carbons		chebi_15812	notHydroCarbon		chebi_15606	atLeast5Carbons		chebi_15606	atLeast5Carbons		chebi_15607	atLeast5Carbons		chebi_16683	atLeast5Carbons		chebi_15403	ketone		chebi_15403	ketone		chebi_15403	atLeast2Carbons
chebi_11553	carboxylicEster		chebi_15557	atLeast3Carbons		chebi_15812	notHaloHydroCarbon		chebi_15606	polyatomic		chebi_15606	polyatomic		chebi_15607	polyatomic		chebi_16683	polyatomic		chebi_15403	unsaturated		chebi_15403	unsaturated		chebi_15403	atLeast3Carbons
chebi_11553	ketone		chebi_15557	atLeast4Carbons		chebi_15812	atLeast2Carbons		chebi_15606	hasBenzeneRing		chebi_15606	hasBenzeneRing		chebi_15607	carboxylicAcid		chebi_16683	unsaturated		chebi_15403	heteroOrganic		chebi_15403	heteroOrganic		chebi_15403	atLeast4Carbons
chebi_11553	saturated		chebi_15557	atLeast5Carbons		chebi_15812	atLeast3Carbons		chebi_15606	ketone		chebi_15606	ketone		chebi_15607	atLeast2CarboxyGroups		chebi_16683	heteroOrganic		chebi_15400	chebi_15400		chebi_15400	chebi_15400		chebi_15403	atLeast5Carbons
chebi_11553	heteroOrganic		chebi_15557	polyatomic		chebi_15812	atLeast4Carbons		chebi_15606	unsaturated		chebi_15606	unsaturated		chebi_15607	atLeast3CarboxyGroups		chebi_15607	chebi_15607		chebi_15400	molecule		chebi_15400	molecule		chebi_15403	polyatomic
chebi_15395	chebi_15395		chebi_15557	carboxylicAcid		chebi_15812	atLeast5Carbons		chebi_15606	heteroOrganic		chebi_15606	heteroOrganic		chebi_15607	carboxylicEster		chebi_15607	molecule		chebi_15400	chalcogenMolEntity		chebi_15400	chalcogenMolEntity		chebi_15403	ketone
chebi_15395	molecule		chebi_15557	exactly1CarboxyGroup		chebi_15812	polyatomic		chebi_16587	chebi_16587		chebi_16587	chebi_16587		chebi_15607	saturated		chebi_15607	chalcogenMolEntity		chebi_15400	oxygenMolEntity		chebi_15400	oxygenMolEntity		chebi_15403	unsaturated
chebi_15395	chalcogenMolEntity		chebi_15557	carboxylicEster		chebi_15812	unsaturated		chebi_16587	molecule		chebi_16587	molecule		chebi_15607	heteroOrganic		chebi_15607	oxygenMolEntity		chebi_15400	carbonMolEntity		chebi_15400	carbonMolEntity		chebi_15403	heteroOrganic
chebi_15395	oxygenMolEntity		chebi_15557	ketone		chebi_15812	heteroOrganic		chebi_16587	chalcogenMolEntity		chebi_16587	chalcogenMolEntity		chebi_15606	chebi_15606		chebi_15607	carbonMolEntity		chebi_15400	notHydroCarbon		chebi_15400	notHydroCarbon		chebi_15400	chebi_15400
chebi_15395	pnictogenMolEntity		chebi_15557	unsaturated		chebi_15557	chebi_15557		chebi_16587	oxygenMolEntity		chebi_16587	oxygenMolEntity		chebi_15606	molecule		chebi_15607	notHydroCarbon		chebi_15400	notHaloHydroCarbon		chebi_15400	notHaloHydroCarbon		chebi_15400	molecule
chebi_15395	phosphorusMolEntity		chebi_15557	heteroOrganic		chebi_15557	molecule		chebi_16587	carbonMolEntity		chebi_16587	carbonMolEntity		chebi_15606	chalcogenMolEntity		chebi_15607	notHaloHydroCarbon		chebi_15400	atLeast2Carbons		chebi_15400	atLeast2Carbons		chebi_15400	chalcogenMolEntity
chebi_15395	carbonMolEntity		chebi_15606	chebi_15606		chebi_15557	chalcogenMolEntity		chebi_16587	hydrogenMolEntity		chebi_16587	hydrogenMolEntity		chebi_15606	oxygenMolEntity		chebi_15607	atLeast2Carbons		chebi_15400	atLeast3Carbons		chebi_15400	atLeast3Carbons		chebi_15400	oxygenMolEntity
chebi_15395	hydrogenMolEntity		chebi_15606	molecule		chebi_15557	oxygenMolEntity		chebi_16587	notHydroCarbon		chebi_16587	notHydroCarbon		chebi_15606	carbonMolEntity		chebi_15607	atLeast3Carbons		chebi_15400	atLeast4Carbons		chebi_15400	atLeast4Carbons		chebi_15400	carbonMolEntity
chebi_15395	notHydroCarbon		chebi_15606	chalcogenMolEntity		chebi_15557	carbonMolEntity		chebi_16587	notHaloHydroCarbon		chebi_16587	notHaloHydroCarbon		chebi_15606	notHydroCarbon		chebi_15607	atLeast4Carbons		chebi_15400	atLeast5Carbons		chebi_15400	atLeast5Carbons		chebi_15400	notHydroCarbon
chebi_15395	notHaloHydroCarbon		chebi_15606	oxygenMolEntity		chebi_15557	notHydroCarbon		chebi_16587	atLeast2Carbons		chebi_16587	atLeast2Carbons		chebi_15606	notHaloHydroCarbon		chebi_15607	atLeast5Carbons		chebi_15400	polyatomic		chebi_15400	polyatomic		chebi_15400	notHaloHydroCarbon
chebi_15395	atLeast2Carbons		chebi_15606	carbonMolEntity		chebi_15557	notHaloHydroCarbon		chebi_16587	atLeast3Carbons		chebi_16587	atLeast3Carbons		chebi_15606	atLeast2Carbons		chebi_15607	polyatomic		chebi_15400	ketone		chebi_15400	ketone		chebi_15400	atLeast2Carbons
chebi_15395	atLeast3Carbons		chebi_15606	notHydroCarbon		chebi_15557	atLeast2Carbons		chebi_16587	atLeast4Carbons		chebi_16587	atLeast4Carbons		chebi_15606	atLeast3Carbons		chebi_15607	carboxylicAcid		chebi_15400	unsaturated		chebi_15400	unsaturated		chebi_15400	atLeast3Carbons
chebi_15395	atLeast4Carbons		chebi_15606	notHaloHydroCarbon		chebi_15557	atLeast3Carbons		chebi_16587	atLeast5Carbons		chebi_16587	atLeast5Carbons		chebi_15606	atLeast4Carbons		chebi_15607	atLeast2CarboxyGroups		chebi_15400	heteroOrganic		chebi_15400	heteroOrganic		chebi_15400	atLeast4Carbons
chebi_15395	atLeast5Carbons		chebi_15606	atLeast2Carbons		chebi_15557	atLeast4Carbons		chebi_16587	polyatomic		chebi_16587	polyatomic		chebi_15606	atLeast5Carbons		chebi_15607	atLeast3CarboxyGroups		chebi_15401	chebi_15401		chebi_15401	chebi_15401		chebi_15400	atLeast5Carbons
chebi_15395	polyatomic		chebi_15606	atLeast3Carbons		chebi_15557	atLeast5Carbons		chebi_16587	ketone		chebi_16587	ketone		chebi_15606	polyatomic		chebi_15607	carboxylicEster		chebi_15401	molecule		chebi_15401	molecule		chebi_15400	polyatomic
chebi_15395	saturated		chebi_15606	atLeast4Carbons		chebi_15557	polyatomic		chebi_16587	unsaturated		chebi_16587	unsaturated		chebi_15606	hasBenzeneRing		chebi_15607	saturated		chebi_15401	chalcogenMolEntity		chebi_15401	chalcogenMolEntity		chebi_15400	ketone
chebi_15395	heteroOrganic		chebi_15606	atLeast5Carbons		chebi_15557	carboxylicAcid		chebi_16587	heteroOrganic		chebi_16587	heteroOrganic		chebi_15606	ketone		chebi_15607	heteroOrganic		chebi_15401	oxygenMolEntity		chebi_15401	oxygenMolEntity		chebi_15400	unsaturated
chebi_14737	chebi_14737		chebi_15606	polyatomic		chebi_15557	exactly1CarboxyGroup		chebi_15400	chebi_15400		chebi_15402	chebi_15402		chebi_15606	unsaturated		chebi_15606	chebi_15606		chebi_15401	carbonMolEntity		chebi_15401	carbonMolEntity		chebi_15400	heteroOrganic
chebi_14737	molecule		chebi_15606	hasBenzeneRing		chebi_15557	carboxylicEster		chebi_15400	molecule		chebi_15402	molecule		chebi_15606	heteroOrganic		chebi_15606	molecule		chebi_15401	notHydroCarbon		chebi_15401	notHydroCarbon		chebi_15401	chebi_15401
chebi_14737	chalcogenMolEntity		chebi_15606	ketone		chebi_15557	ketone		chebi_15400	chalcogenMolEntity		chebi_15402	chalcogenMolEntity		chebi_15609	chebi_15609		chebi_15606	chalcogenMolEntity		chebi_15401	notHaloHydroCarbon		chebi_15401	notHaloHydroCarbon		chebi_15401	molecule
chebi_14737	oxygenMolEntity		chebi_15606	unsaturated		chebi_15557	unsaturated		chebi_15400	oxygenMolEntity		chebi_15402	oxygenMolEntity		chebi_15609	molecule		chebi_15606	oxygenMolEntity		chebi_15401	atLeast2Carbons		chebi_15401	atLeast2Carbons		chebi_15401	chalcogenMolEntity
chebi_14737	carbonMolEntity		chebi_15606	heteroOrganic		chebi_15557	heteroOrganic		chebi_15400	carbonMolEntity		chebi_15402	carbonMolEntity		chebi_15609	chalcogenMolEntity		chebi_15606	carbonMolEntity		chebi_15401	atLeast3Carbons		chebi_15401	atLeast3Carbons		chebi_15401	oxygenMolEntity
chebi_14737	notHydroCarbon		chebi_15558	chebi_15558		chebi_15749	chebi_15749		chebi_15400	notHydroCarbon		chebi_15402	notHydroCarbon		chebi_15609	oxygenMolEntity		chebi_15606	notHydroCarbon		chebi_15401	atLeast4Carbons		chebi_15401	atLeast4Carbons		chebi_15401	carbonMolEntity
chebi_14737	notHaloHydroCarbon		chebi_15558	molecule		chebi_15749	molecule		chebi_15400	notHaloHydroCarbon		chebi_15402	notHaloHydroCarbon		chebi_15609	carbonMolEntity		chebi_15606	notHaloHydroCarbon		chebi_15401	atLeast5Carbons		chebi_15401	atLeast5Carbons		chebi_15401	notHydroCarbon
chebi_14737	atLeast2Carbons		chebi_15558	chalcogenMolEntity		chebi_15749	chalcogenMolEntity		chebi_15400	atLeast2Carbons		chebi_15402	atLeast2Carbons		chebi_15609	notHydroCarbon		chebi_15606	atLeast2Carbons		chebi_15401	polyatomic		chebi_15401	polyatomic		chebi_15401	notHaloHydroCarbon
chebi_14737	atLeast3Carbons		chebi_15558	oxygenMolEntity		chebi_15749	oxygenMolEntity		chebi_15400	atLeast3Carbons		chebi_15402	atLeast3Carbons		chebi_15609	notHaloHydroCarbon		chebi_15606	atLeast3Carbons		chebi_15401	hasBenzeneRing		chebi_15401	hasBenzeneRing		chebi_15401	atLeast2Carbons
chebi_14737	atLeast4Carbons		chebi_15558	carbonMolEntity		chebi_15749	carbonMolEntity		chebi_15400	atLeast4Carbons		chebi_15402	atLeast4Carbons		chebi_15609	atLeast2Carbons		chebi_15606	atLeast4Carbons		chebi_15401	ketone		chebi_15401	ketone		chebi_15401	atLeast3Carbons
chebi_14737	atLeast5Carbons		chebi_15558	notHydroCarbon		chebi_15749	notHydroCarbon		chebi_15400	atLeast5Carbons		chebi_15402	atLeast5Carbons		chebi_15609	exactly2Carbons		chebi_15606	atLeast5Carbons		chebi_15401	unsaturated		chebi_15401	unsaturated		chebi_15401	atLeast4Carbons
chebi_14737	polyatomic		chebi_15558	notHaloHydroCarbon		chebi_15749	notHaloHydroCarbon		chebi_15400	polyatomic		chebi_15402	polyatomic		chebi_15609	polyatomic		chebi_15606	polyatomic		chebi_15401	heteroOrganic		chebi_15401	heteroOrganic		chebi_15401	atLeast5Carbons
chebi_14737	carboxylicAcid		chebi_15558	atLeast2Carbons		chebi_15749	atLeast2Carbons		chebi_15400	ketone		chebi_15402	saturated		chebi_15609	saturated		chebi_15606	hasBenzeneRing		chebi_15406	chebi_15406		chebi_15406	chebi_15406		chebi_15401	polyatomic
chebi_14737	exactly1CarboxyGroup		chebi_15558	atLeast3Carbons		chebi_15749	atLeast3Carbons		chebi_15400	unsaturated		chebi_15402	heteroOrganic		chebi_15609	heteroOrganic		chebi_15606	ketone		chebi_15406	molecule		chebi_15406	molecule		chebi_15401	hasBenzeneRing
chebi_14737	carboxylicEster		chebi_15558	atLeast4Carbons		chebi_15749	atLeast4Carbons		chebi_15400	heteroOrganic		chebi_15403	chebi_15403		chebi_15608	chebi_15608		chebi_15606	unsaturated		chebi_15406	chalcogenMolEntity		chebi_15406	chalcogenMolEntity		chebi_15401	ketone
chebi_14737	saturated		chebi_15558	atLeast5Carbons		chebi_15749	atLeast5Carbons		chebi_15401	chebi_15401		chebi_15403	molecule		chebi_15608	molecule		chebi_15606	heteroOrganic		chebi_15406	oxygenMolEntity		chebi_15406	oxygenMolEntity		chebi_15401	unsaturated
chebi_14737	heteroOrganic		chebi_15558	polyatomic		chebi_15749	polyatomic		chebi_15401	molecule		chebi_15403	chalcogenMolEntity		chebi_15608	chalcogenMolEntity		chebi_15609	chebi_15609		chebi_15406	carbonMolEntity		chebi_15406	carbonMolEntity		chebi_15401	heteroOrganic
chebi_15353	chebi_15353		chebi_15558	carboxylicAcid		chebi_15749	carboxylicAcid		chebi_15401	chalcogenMolEntity		chebi_15403	oxygenMolEntity		chebi_15608	oxygenMolEntity		chebi_15609	molecule		chebi_15406	notHydroCarbon		chebi_15406	notHydroCarbon		chebi_15406	chebi_15406
chebi_15353	molecule		chebi_15558	exactly1CarboxyGroup		chebi_15749	atLeast2CarboxyGroups		chebi_15401	oxygenMolEntity		chebi_15403	carbonMolEntity		chebi_15608	carbonMolEntity		chebi_15609	chalcogenMolEntity		chebi_15406	notHaloHydroCarbon		chebi_15406	notHaloHydroCarbon		chebi_15406	molecule
chebi_15353	chalcogenMolEntity		chebi_15558	carboxylicEster		chebi_15749	atLeast3CarboxyGroups		chebi_15401	carbonMolEntity		chebi_15403	notHydroCarbon		chebi_15608	notHydroCarbon		chebi_15609	oxygenMolEntity		chebi_15406	atLeast2Carbons		chebi_15406	atLeast2Carbons		chebi_15406	chalcogenMolEntity
chebi_15353	oxygenMolEntity		chebi_15558	unsaturated		chebi_15749	carboxylicEster		chebi_15401	notHydroCarbon		chebi_15403	notHaloHydroCarbon		chebi_15608	notHaloHydroCarbon		chebi_15609	carbonMolEntity		chebi_15406	atLeast3Carbons		chebi_15406	atLeast3Carbons		chebi_15406	oxygenMolEntity
chebi_15353	carbonMolEntity		chebi_15558	heteroOrganic		chebi_15749	unsaturated		chebi_15401	notHaloHydroCarbon		chebi_15403	atLeast2Carbons		chebi_15608	atLeast2Carbons		chebi_15609	notHydroCarbon		chebi_15406	atLeast4Carbons		chebi_15406	atLeast4Carbons		chebi_15406	carbonMolEntity
chebi_15353	notHydroCarbon		chebi_15353	chebi_15353		chebi_15749	heteroOrganic		chebi_15401	atLeast2Carbons		chebi_15403	atLeast3Carbons		chebi_15608	atLeast3Carbons		chebi_15609	notHaloHydroCarbon		chebi_15406	atLeast5Carbons		chebi_15406	atLeast5Carbons		chebi_15406	notHydroCarbon
chebi_15353	notHaloHydroCarbon		chebi_15353	molecule		chebi_15606	chebi_15606		chebi_15401	atLeast3Carbons		chebi_15403	atLeast4Carbons		chebi_15608	atLeast4Carbons		chebi_15609	atLeast2Carbons		chebi_15406	polyatomic		chebi_15406	polyatomic		chebi_15406	notHaloHydroCarbon
chebi_15353	atLeast2Carbons		chebi_15353	chalcogenMolEntity		chebi_15606	molecule		chebi_15401	atLeast4Carbons		chebi_15403	atLeast5Carbons		chebi_15608	atLeast5Carbons		chebi_15609	exactly2Carbons		chebi_15406	unsaturated		chebi_15406	unsaturated		chebi_15406	atLeast2Carbons
chebi_15353	atLeast3Carbons		chebi_15353	oxygenMolEntity		chebi_15606	chalcogenMolEntity		chebi_15401	atLeast5Carbons		chebi_15403	polyatomic		chebi_15608	polyatomic		chebi_15609	polyatomic		chebi_15406	heteroOrganic		chebi_15406	heteroOrganic		chebi_15406	atLeast3Carbons
chebi_15353	atLeast4Carbons		chebi_15353	carbonMolEntity		chebi_15606	oxygenMolEntity		chebi_15401	polyatomic		chebi_15403	ketone		chebi_15608	carboxylicAcid		chebi_15609	saturated		chebi_15407	chebi_15407		chebi_15407	chebi_15407		chebi_15406	atLeast4Carbons
chebi_15353	atLeast5Carbons		chebi_15353	notHydroCarbon		chebi_15606	carbonMolEntity		chebi_15401	hasBenzeneRing		chebi_15403	unsaturated		chebi_15608	atLeast2CarboxyGroups		chebi_15609	heteroOrganic		chebi_15407	molecule		chebi_15407	molecule		chebi_15406	atLeast5Carbons
chebi_15353	polyatomic		chebi_15353	notHaloHydroCarbon		chebi_15606	notHydroCarbon		chebi_15401	ketone		chebi_15403	heteroOrganic		chebi_15608	atLeast3CarboxyGroups		chebi_15608	chebi_15608		chebi_15407	chalcogenMolEntity		chebi_15407	chalcogenMolEntity		chebi_15406	polyatomic
chebi_15353	carboxylicAcid		chebi_15353	atLeast2Carbons		chebi_15606	notHaloHydroCarbon		chebi_15401	unsaturated		chebi_15400	chebi_15400		chebi_15608	carboxylicEster		chebi_15608	molecule		chebi_15407	oxygenMolEntity		chebi_15407	oxygenMolEntity		chebi_15406	unsaturated
chebi_15353	exactly1CarboxyGroup		chebi_15353	atLeast3Carbons		chebi_15606	atLeast2Carbons		chebi_15401	heteroOrganic		chebi_15400	molecule		chebi_15608	saturated		chebi_15608	chalcogenMolEntity		chebi_15407	carbonMolEntity		chebi_15407	carbonMolEntity		chebi_15406	heteroOrganic
chebi_15353	carboxylicEster		chebi_15353	atLeast4Carbons		chebi_15606	atLeast3Carbons		chebi_15407	chebi_15407		chebi_15400	chalcogenMolEntity		chebi_15608	heteroOrganic		chebi_15608	oxygenMolEntity		chebi_15407	notHydroCarbon		chebi_15407	notHydroCarbon		chebi_15407	chebi_15407
chebi_15353	amine		chebi_15353	atLeast5Carbons		chebi_15606	atLeast4Carbons		chebi_15407	molecule		chebi_15400	oxygenMolEntity		chebi_16587	chebi_16587		chebi_15608	carbonMolEntity		chebi_15407	notHaloHydroCarbon		chebi_15407	notHaloHydroCarbon		chebi_15407	molecule
chebi_15353	unsaturated		chebi_15353	polyatomic		chebi_15606	atLeast5Carbons		chebi_15407	chalcogenMolEntity		chebi_15400	carbonMolEntity		chebi_16587	molecule		chebi_15608	notHydroCarbon		chebi_15407	atLeast2Carbons		chebi_15407	atLeast2Carbons		chebi_15407	chalcogenMolEntity
chebi_15353	heteroOrganic		chebi_15353	carboxylicAcid		chebi_15606	polyatomic		chebi_15407	oxygenMolEntity		chebi_15400	notHydroCarbon		chebi_16587	chalcogenMolEntity		chebi_15608	notHaloHydroCarbon		chebi_15407	atLeast3Carbons		chebi_15407	atLeast3Carbons		chebi_15407	oxygenMolEntity
chebi_15350	chebi_15350		chebi_15353	exactly1CarboxyGroup		chebi_15606	hasBenzeneRing		chebi_15407	carbonMolEntity		chebi_15400	notHaloHydroCarbon		chebi_16587	oxygenMolEntity		chebi_15608	atLeast2Carbons		chebi_15407	atLeast4Carbons		chebi_15407	atLeast4Carbons		chebi_15407	carbonMolEntity
chebi_15350	molecule		chebi_15353	carboxylicEster		chebi_15606	ketone		chebi_15407	notHydroCarbon		chebi_15400	atLeast2Carbons		chebi_16587	carbonMolEntity		chebi_15608	atLeast3Carbons		chebi_15407	atLeast5Carbons		chebi_15407	atLeast5Carbons		chebi_15407	notHydroCarbon
chebi_15350	chalcogenMolEntity		chebi_15353	amine		chebi_15606	unsaturated		chebi_15407	notHaloHydroCarbon		chebi_15400	atLeast3Carbons		chebi_16587	hydrogenMolEntity		chebi_15608	atLeast4Carbons		chebi_15407	polyatomic		chebi_15407	polyatomic		chebi_15407	notHaloHydroCarbon
chebi_15350	oxygenMolEntity		chebi_15353	unsaturated		chebi_15606	heteroOrganic		chebi_15407	atLeast2Carbons		chebi_15400	atLeast4Carbons		chebi_16587	notHydroCarbon		chebi_15608	atLeast5Carbons		chebi_15407	hasBenzeneRing		chebi_15407	hasBenzeneRing		chebi_15407	atLeast2Carbons
chebi_15350	pnictogenMolEntity		chebi_15353	heteroOrganic		chebi_15558	chebi_15558		chebi_15407	atLeast3Carbons		chebi_15400	atLeast5Carbons		chebi_16587	notHaloHydroCarbon		chebi_15608	polyatomic		chebi_15407	unsaturated		chebi_15407	unsaturated		chebi_15407	atLeast3Carbons
chebi_15350	phosphorusMolEntity		chebi_15350	chebi_15350		chebi_15558	molecule		chebi_15407	atLeast4Carbons		chebi_15400	polyatomic		chebi_16587	atLeast2Carbons		chebi_15608	carboxylicAcid		chebi_15407	heteroOrganic		chebi_15407	heteroOrganic		chebi_15407	atLeast4Carbons
chebi_15350	carbonMolEntity		chebi_15350	molecule		chebi_15558	chalcogenMolEntity		chebi_15407	atLeast5Carbons		chebi_15400	ketone		chebi_16587	atLeast3Carbons		chebi_15608	atLeast2CarboxyGroups		chebi_15404	chebi_15404		chebi_15404	chebi_15404		chebi_15407	atLeast5Carbons
chebi_15350	notHydroCarbon		chebi_15350	chalcogenMolEntity		chebi_15558	oxygenMolEntity		chebi_15407	polyatomic		chebi_15400	unsaturated		chebi_16587	atLeast4Carbons		chebi_15608	atLeast3CarboxyGroups		chebi_15404	molecule		chebi_15404	molecule		chebi_15407	polyatomic
chebi_15350	notHaloHydroCarbon		chebi_15350	oxygenMolEntity		chebi_15558	carbonMolEntity		chebi_15407	hasBenzeneRing		chebi_15400	heteroOrganic		chebi_16587	atLeast5Carbons		chebi_15608	carboxylicEster		chebi_15404	chalcogenMolEntity		chebi_15404	chalcogenMolEntity		chebi_15407	hasBenzeneRing
chebi_15350	atLeast2Carbons		chebi_15350	pnictogenMolEntity		chebi_15558	notHydroCarbon		chebi_15407	unsaturated		chebi_15401	chebi_15401		chebi_16587	polyatomic		chebi_15608	saturated		chebi_15404	oxygenMolEntity		chebi_15404	oxygenMolEntity		chebi_15407	unsaturated
chebi_15350	exactly2Carbons		chebi_15350	phosphorusMolEntity		chebi_15558	notHaloHydroCarbon		chebi_15407	heteroOrganic		chebi_15401	molecule		chebi_16587	ketone		chebi_15608	heteroOrganic		chebi_15404	carbonMolEntity		chebi_15404	carbonMolEntity		chebi_15407	heteroOrganic
chebi_15350	polyatomic		chebi_15350	carbonMolEntity		chebi_15558	atLeast2Carbons		chebi_16387	chebi_16387		chebi_15401	chalcogenMolEntity		chebi_16587	unsaturated		chebi_16380	chebi_16380		chebi_15404	notHydroCarbon		chebi_15404	notHydroCarbon		chebi_15404	chebi_15404
chebi_15350	carboxylicEster		chebi_15350	notHydroCarbon		chebi_15558	atLeast3Carbons		chebi_16387	molecule		chebi_15401	oxygenMolEntity		chebi_16587	heteroOrganic		chebi_16380	molecule		chebi_15404	notHaloHydroCarbon		chebi_15404	notHaloHydroCarbon		chebi_15404	molecule
chebi_15350	saturated		chebi_15350	notHaloHydroCarbon		chebi_15558	atLeast4Carbons		chebi_16387	chalcogenMolEntity		chebi_15401	carbonMolEntity		chebi_15402	chebi_15402		chebi_16380	chalcogenMolEntity		chebi_15404	atLeast2Carbons		chebi_15404	atLeast2Carbons		chebi_15404	chalcogenMolEntity
chebi_15350	heteroOrganic		chebi_15350	atLeast2Carbons		chebi_15558	atLeast5Carbons		chebi_16387	oxygenMolEntity		chebi_15401	notHydroCarbon		chebi_15402	molecule		chebi_16380	oxygenMolEntity		chebi_15404	atLeast3Carbons		chebi_15404	atLeast3Carbons		chebi_15404	oxygenMolEntity
chebi_15351	chebi_15351		chebi_15350	exactly2Carbons		chebi_15558	polyatomic		chebi_16387	carbonMolEntity		chebi_15401	notHaloHydroCarbon		chebi_15402	chalcogenMolEntity		chebi_16380	carbonMolEntity		chebi_15404	atLeast4Carbons		chebi_15404	atLeast4Carbons		chebi_15404	carbonMolEntity
chebi_15351	molecule		chebi_15350	polyatomic		chebi_15558	carboxylicAcid		chebi_16387	notHydroCarbon		chebi_15401	atLeast2Carbons		chebi_15402	oxygenMolEntity		chebi_16380	hydrogenMolEntity		chebi_15404	atLeast5Carbons		chebi_15404	atLeast5Carbons		chebi_15404	notHydroCarbon
chebi_15351	sulfurMolEntity		chebi_15350	carboxylicEster		chebi_15558	exactly1CarboxyGroup		chebi_16387	notHaloHydroCarbon		chebi_15401	atLeast3Carbons		chebi_15402	carbonMolEntity		chebi_16380	notHydroCarbon		chebi_15404	polyatomic		chebi_15404	polyatomic		chebi_15404	notHaloHydroCarbon
chebi_15351	chalcogenMolEntity		chebi_15350	saturated		chebi_15558	carboxylicEster		chebi_16387	atLeast2Carbons		chebi_15401	atLeast4Carbons		chebi_15402	notHydroCarbon		chebi_16380	notHaloHydroCarbon		chebi_15404	carboxylicEster		chebi_15404	carboxylicEster		chebi_15404	atLeast2Carbons
chebi_15351	oxygenMolEntity		chebi_15350	heteroOrganic		chebi_15558	unsaturated		chebi_16387	atLeast3Carbons		chebi_15401	atLeast5Carbons		chebi_15402	notHaloHydroCarbon		chebi_16380	atLeast2Carbons		chebi_15404	saturated		chebi_15404	saturated		chebi_15404	atLeast3Carbons
chebi_15351	pnictogenMolEntity		chebi_15553	chebi_15553		chebi_15558	heteroOrganic		chebi_16387	atLeast4Carbons		chebi_15401	polyatomic		chebi_15402	atLeast2Carbons		chebi_16380	atLeast3Carbons		chebi_15404	heteroOrganic		chebi_15404	heteroOrganic		chebi_15404	atLeast4Carbons
chebi_15351	phosphorusMolEntity		chebi_15553	molecule		chebi_15353	chebi_15353		chebi_16387	atLeast5Carbons		chebi_15401	hasBenzeneRing		chebi_15402	atLeast3Carbons		chebi_16380	atLeast4Carbons		chebi_10319	chebi_10319		chebi_10319	chebi_10319		chebi_15404	atLeast5Carbons
chebi_15351	carbonMolEntity		chebi_15553	chalcogenMolEntity		chebi_15353	molecule		chebi_16387	polyatomic		chebi_15401	ketone		chebi_15402	atLeast4Carbons		chebi_16380	atLeast5Carbons		chebi_10319	molecule		chebi_10319	molecule		chebi_15404	polyatomic
chebi_15351	notHydroCarbon		chebi_15553	oxygenMolEntity		chebi_15353	chalcogenMolEntity		chebi_16387	hasBenzeneRing		chebi_15401	unsaturated		chebi_15402	atLeast5Carbons		chebi_16380	polyatomic		chebi_10319	chalcogenMolEntity		chebi_10319	chalcogenMolEntity		chebi_15404	carboxylicEster
chebi_15351	notHaloHydroCarbon		chebi_15553	carbonMolEntity		chebi_15353	oxygenMolEntity		chebi_16387	amine		chebi_15401	heteroOrganic		chebi_15402	polyatomic		chebi_16380	carboxylicEster		chebi_10319	oxygenMolEntity		chebi_10319	oxygenMolEntity		chebi_15404	saturated
chebi_15351	atLeast2Carbons		chebi_15553	notHydroCarbon		chebi_15353	carbonMolEntity		chebi_16387	unsaturated		chebi_15407	chebi_15407		chebi_15402	saturated		chebi_16380	hasBenzeneRing		chebi_10319	carbonMolEntity		chebi_10319	carbonMolEntity		chebi_15404	heteroOrganic
chebi_15351	atLeast3Carbons		chebi_15553	notHaloHydroCarbon		chebi_15353	notHydroCarbon		chebi_16387	heteroOrganic		chebi_15407	molecule		chebi_15402	heteroOrganic		chebi_16380	amine		chebi_10319	notHydroCarbon		chebi_10319	notHydroCarbon		chebi_10319	chebi_10319
chebi_15351	atLeast4Carbons		chebi_15553	atLeast2Carbons		chebi_15353	notHaloHydroCarbon		chebi_15808	chebi_15808		chebi_15407	chalcogenMolEntity		chebi_15403	chebi_15403		chebi_16380	unsaturated		chebi_10319	notHaloHydroCarbon		chebi_10319	notHaloHydroCarbon		chebi_10319	molecule
chebi_15351	atLeast5Carbons		chebi_15553	atLeast3Carbons		chebi_15353	atLeast2Carbons		chebi_15808	molecule		chebi_15407	oxygenMolEntity		chebi_15403	molecule		chebi_16380	heteroOrganic		chebi_10319	atLeast2Carbons		chebi_10319	atLeast2Carbons		chebi_10319	chalcogenMolEntity
chebi_15351	polyatomic		chebi_15553	atLeast4Carbons		chebi_15353	atLeast3Carbons		chebi_15808	chalcogenMolEntity		chebi_15407	carbonMolEntity		chebi_15403	chalcogenMolEntity		chebi_16587	chebi_16587		chebi_10319	atLeast3Carbons		chebi_10319	atLeast3Carbons		chebi_10319	oxygenMolEntity
chebi_15351	amine		chebi_15553	atLeast5Carbons		chebi_15353	atLeast4Carbons		chebi_15808	oxygenMolEntity		chebi_15407	notHydroCarbon		chebi_15403	oxygenMolEntity		chebi_16587	molecule		chebi_10319	atLeast4Carbons		chebi_10319	atLeast4Carbons		chebi_10319	carbonMolEntity
chebi_15351	unsaturated		chebi_15553	polyatomic		chebi_15353	atLeast5Carbons		chebi_15808	carbonMolEntity		chebi_15407	notHaloHydroCarbon		chebi_15403	carbonMolEntity		chebi_16587	chalcogenMolEntity		chebi_10319	atLeast5Carbons		chebi_10319	atLeast5Carbons		chebi_10319	notHydroCarbon
chebi_15351	heteroOrganic		chebi_15553	carboxylicAcid		chebi_15353	polyatomic		chebi_15808	hydrogenMolEntity		chebi_15407	atLeast2Carbons		chebi_15403	notHydroCarbon		chebi_16587	oxygenMolEntity		chebi_10319	polyatomic		chebi_10319	polyatomic		chebi_10319	notHaloHydroCarbon
chebi_15400	chebi_15400		chebi_15553	exactly1CarboxyGroup		chebi_15353	carboxylicAcid		chebi_15808	notHydroCarbon		chebi_15407	atLeast3Carbons		chebi_15403	notHaloHydroCarbon		chebi_16587	carbonMolEntity		chebi_10319	hasBenzeneRing		chebi_10319	hasBenzeneRing		chebi_10319	atLeast2Carbons
chebi_15400	molecule		chebi_15553	carboxylicEster		chebi_15353	exactly1CarboxyGroup		chebi_15808	notHaloHydroCarbon		chebi_15407	atLeast4Carbons		chebi_15403	atLeast2Carbons		chebi_16587	hydrogenMolEntity		chebi_10319	unsaturated		chebi_10319	unsaturated		chebi_10319	atLeast3Carbons
chebi_15400	chalcogenMolEntity		chebi_15553	unsaturated		chebi_15353	carboxylicEster		chebi_15808	atLeast2Carbons		chebi_15407	atLeast5Carbons		chebi_15403	atLeast3Carbons		chebi_16587	notHydroCarbon		chebi_10319	heteroOrganic		chebi_10319	heteroOrganic		chebi_10319	atLeast4Carbons
chebi_15400	oxygenMolEntity		chebi_15553	heteroOrganic		chebi_15353	amine		chebi_15808	atLeast3Carbons		chebi_15407	polyatomic		chebi_15403	atLeast4Carbons		chebi_16587	notHaloHydroCarbon		chebi_15405	chebi_15405		chebi_15405	chebi_15405		chebi_10319	atLeast5Carbons
chebi_15400	carbonMolEntity		chebi_15351	chebi_15351		chebi_15353	unsaturated		chebi_15808	atLeast4Carbons		chebi_15407	hasBenzeneRing		chebi_15403	atLeast5Carbons		chebi_16587	atLeast2Carbons		chebi_15405	molecule		chebi_15405	molecule		chebi_10319	polyatomic
chebi_15400	notHydroCarbon		chebi_15351	molecule		chebi_15353	heteroOrganic		chebi_15808	atLeast5Carbons		chebi_15407	unsaturated		chebi_15403	polyatomic		chebi_16587	atLeast3Carbons		chebi_15405	chalcogenMolEntity		chebi_15405	chalcogenMolEntity		chebi_10319	hasBenzeneRing
chebi_15400	notHaloHydroCarbon		chebi_15351	sulfurMolEntity		chebi_15350	chebi_15350		chebi_15808	polyatomic		chebi_15407	heteroOrganic		chebi_15403	ketone		chebi_16587	atLeast4Carbons		chebi_15405	oxygenMolEntity		chebi_15405	oxygenMolEntity		chebi_10319	unsaturated
chebi_15400	atLeast2Carbons		chebi_15351	chalcogenMolEntity		chebi_15350	molecule		chebi_15808	hasBenzeneRing		chebi_15404	chebi_15404		chebi_15403	unsaturated		chebi_16587	atLeast5Carbons		chebi_15405	carbonMolEntity		chebi_15405	carbonMolEntity		chebi_10319	heteroOrganic
chebi_15400	atLeast3Carbons		chebi_15351	oxygenMolEntity		chebi_15350	chalcogenMolEntity		chebi_15808	amine		chebi_15404	molecule		chebi_15403	heteroOrganic		chebi_16587	polyatomic		chebi_15405	notHydroCarbon		chebi_15405	notHydroCarbon		chebi_15405	chebi_15405
chebi_15400	atLeast4Carbons		chebi_15351	pnictogenMolEntity		chebi_15350	oxygenMolEntity		chebi_15808	ketone		chebi_15404	chalcogenMolEntity		chebi_15400	chebi_15400		chebi_16587	ketone		chebi_15405	notHaloHydroCarbon		chebi_15405	notHaloHydroCarbon		chebi_15405	molecule
chebi_15400	atLeast5Carbons		chebi_15351	phosphorusMolEntity		chebi_15350	pnictogenMolEntity		chebi_15808	unsaturated		chebi_15404	oxygenMolEntity		chebi_15400	molecule		chebi_16587	unsaturated		chebi_15405	atLeast2Carbons		chebi_15405	atLeast2Carbons		chebi_15405	chalcogenMolEntity
chebi_15400	polyatomic		chebi_15351	carbonMolEntity		chebi_15350	phosphorusMolEntity		chebi_15808	heteroOrganic		chebi_15404	carbonMolEntity		chebi_15400	chalcogenMolEntity		chebi_16587	heteroOrganic		chebi_15405	atLeast3Carbons		chebi_15405	atLeast3Carbons		chebi_15405	oxygenMolEntity
chebi_15400	ketone		chebi_15351	notHydroCarbon		chebi_15350	carbonMolEntity		chebi_15614	chebi_15614		chebi_15404	notHydroCarbon		chebi_15400	oxygenMolEntity		chebi_15402	chebi_15402		chebi_15405	atLeast4Carbons		chebi_15405	atLeast4Carbons		chebi_15405	carbonMolEntity
chebi_15400	unsaturated		chebi_15351	notHaloHydroCarbon		chebi_15350	notHydroCarbon		chebi_15614	molecule		chebi_15404	notHaloHydroCarbon		chebi_15400	carbonMolEntity		chebi_15402	molecule		chebi_15405	atLeast5Carbons		chebi_15405	atLeast5Carbons		chebi_15405	notHydroCarbon
chebi_15400	heteroOrganic		chebi_15351	atLeast2Carbons		chebi_15350	notHaloHydroCarbon		chebi_15614	chalcogenMolEntity		chebi_15404	atLeast2Carbons		chebi_15400	notHydroCarbon		chebi_15402	chalcogenMolEntity		chebi_15405	polyatomic		chebi_15405	polyatomic		chebi_15405	notHaloHydroCarbon
chebi_15507	chebi_15507		chebi_15351	atLeast3Carbons		chebi_15350	atLeast2Carbons		chebi_15614	oxygenMolEntity		chebi_15404	atLeast3Carbons		chebi_15400	notHaloHydroCarbon		chebi_15402	oxygenMolEntity		chebi_15405	saturated		chebi_15405	saturated		chebi_15405	atLeast2Carbons
chebi_15507	molecule		chebi_15351	atLeast4Carbons		chebi_15350	exactly2Carbons		chebi_15614	carbonMolEntity		chebi_15404	atLeast4Carbons		chebi_15400	atLeast2Carbons		chebi_15402	carbonMolEntity		chebi_15405	heteroOrganic		chebi_15405	heteroOrganic		chebi_15405	atLeast3Carbons
chebi_15507	sulfurMolEntity		chebi_15351	atLeast5Carbons		chebi_15350	polyatomic		chebi_15614	notHydroCarbon		chebi_15404	atLeast5Carbons		chebi_15400	atLeast3Carbons		chebi_15402	notHydroCarbon		chebi_29299	chebi_29299		chebi_29299	chebi_29299		chebi_15405	atLeast4Carbons
chebi_15507	chalcogenMolEntity		chebi_15351	polyatomic		chebi_15350	carboxylicEster		chebi_15614	notHaloHydroCarbon		chebi_15404	polyatomic		chebi_15400	atLeast4Carbons		chebi_15402	notHaloHydroCarbon		chebi_29299	molecule		chebi_29299	molecule		chebi_15405	atLeast5Carbons
chebi_15507	oxygenMolEntity		chebi_15351	amine		chebi_15350	saturated		chebi_15614	atLeast2Carbons		chebi_15404	carboxylicEster		chebi_15400	atLeast5Carbons		chebi_15402	atLeast2Carbons		chebi_29299	hydrogenMolEntity		chebi_29299	hydrogenMolEntity		chebi_15405	polyatomic
chebi_15507	pnictogenMolEntity		chebi_15351	unsaturated		chebi_15350	heteroOrganic		chebi_15614	atLeast3Carbons		chebi_15404	saturated		chebi_15400	polyatomic		chebi_15402	atLeast3Carbons		chebi_29299	inorganic		chebi_29299	inorganic		chebi_15405	saturated
chebi_15507	phosphorusMolEntity		chebi_15351	heteroOrganic		chebi_16112	chebi_16112		chebi_15614	atLeast4Carbons		chebi_15404	heteroOrganic		chebi_15400	ketone		chebi_15402	atLeast4Carbons		chebi_29299	polyatomic		chebi_29299	polyatomic		chebi_15405	heteroOrganic
chebi_15507	carbonMolEntity		chebi_15400	chebi_15400		chebi_16112	molecule		chebi_15614	atLeast5Carbons		chebi_16387	chebi_16387		chebi_15400	unsaturated		chebi_15402	atLeast5Carbons		chebi_29298	chebi_29298		chebi_29298	chebi_29298		chebi_29299	chebi_29299
chebi_15507	notHydroCarbon		chebi_15400	molecule		chebi_16112	chalcogenMolEntity		chebi_15614	polyatomic		chebi_16387	molecule		chebi_15400	heteroOrganic		chebi_15402	polyatomic		chebi_29298	molecule		chebi_29298	molecule		chebi_29299	molecule
chebi_15507	notHaloHydroCarbon		chebi_15400	chalcogenMolEntity		chebi_16112	oxygenMolEntity		chebi_15614	carboxylicAcid		chebi_16387	chalcogenMolEntity		chebi_15401	chebi_15401		chebi_15402	saturated		chebi_29298	hydrogenMolEntity		chebi_29298	hydrogenMolEntity		chebi_29299	hydrogenMolEntity
chebi_15507	atLeast2Carbons		chebi_15400	oxygenMolEntity		chebi_16112	carbonMolEntity		chebi_15614	exactly1CarboxyGroup		chebi_16387	oxygenMolEntity		chebi_15401	molecule		chebi_15402	heteroOrganic		chebi_29298	inorganic		chebi_29298	inorganic		chebi_29299	inorganic
chebi_15507	atLeast3Carbons		chebi_15400	carbonMolEntity		chebi_16112	notHydroCarbon		chebi_15614	carboxylicEster		chebi_16387	carbonMolEntity		chebi_15401	chalcogenMolEntity		chebi_16094	chebi_16094		chebi_29298	polyatomic		chebi_29298	polyatomic		chebi_29299	polyatomic
chebi_15507	atLeast4Carbons		chebi_15400	notHydroCarbon		chebi_16112	notHaloHydroCarbon		chebi_15614	ketone		chebi_16387	notHydroCarbon		chebi_15401	oxygenMolEntity		chebi_16094	molecule		chebi_15226	chebi_15226		chebi_15226	chebi_15226		chebi_29298	chebi_29298
chebi_15507	atLeast5Carbons		chebi_15400	notHaloHydroCarbon		chebi_16112	atLeast2Carbons		chebi_15614	saturated		chebi_16387	notHaloHydroCarbon		chebi_15401	carbonMolEntity		chebi_16094	sulfurMolEntity		chebi_15226	molecule		chebi_15226	molecule		chebi_29298	molecule
chebi_15507	polyatomic		chebi_15400	atLeast2Carbons		chebi_16112	atLeast3Carbons		chebi_15614	heteroOrganic		chebi_16387	atLeast2Carbons		chebi_15401	notHydroCarbon		chebi_16094	chalcogenMolEntity		chebi_15226	sulfurMolEntity		chebi_15226	sulfurMolEntity		chebi_29298	hydrogenMolEntity
chebi_15507	amine		chebi_15400	atLeast3Carbons		chebi_16112	atLeast4Carbons		chebi_16485	chebi_16485		chebi_16387	atLeast3Carbons		chebi_15401	notHaloHydroCarbon		chebi_16094	oxygenMolEntity		chebi_15226	chalcogenMolEntity		chebi_15226	chalcogenMolEntity		chebi_29298	inorganic
chebi_15507	unsaturated		chebi_15400	atLeast4Carbons		chebi_16112	atLeast5Carbons		chebi_16485	molecule		chebi_16387	atLeast4Carbons		chebi_15401	atLeast2Carbons		chebi_16094	inorganic		chebi_15226	oxygenMolEntity		chebi_15226	oxygenMolEntity		chebi_29298	polyatomic
chebi_15507	heteroOrganic		chebi_15400	atLeast5Carbons		chebi_16112	polyatomic		chebi_16485	chalcogenMolEntity		chebi_16387	atLeast5Carbons		chebi_15401	atLeast3Carbons		chebi_16094	notHydroCarbon		chebi_15226	inorganic		chebi_15226	inorganic		chebi_17237	chebi_17237
chebi_15401	chebi_15401		chebi_15400	polyatomic		chebi_16112	carboxylicAcid		chebi_16485	oxygenMolEntity		chebi_16387	polyatomic		chebi_15401	atLeast4Carbons		chebi_16094	notHaloHydroCarbon		chebi_15226	notHydroCarbon		chebi_15226	notHydroCarbon		chebi_17237	molecule
chebi_15401	molecule		chebi_15400	ketone		chebi_16112	exactly1CarboxyGroup		chebi_16485	carbonMolEntity		chebi_16387	hasBenzeneRing		chebi_15401	atLeast5Carbons		chebi_16094	polyatomic		chebi_15226	notHaloHydroCarbon		chebi_15226	notHaloHydroCarbon		chebi_17237	chalcogenMolEntity
chebi_15401	chalcogenMolEntity		chebi_15400	unsaturated		chebi_16112	carboxylicEster		chebi_16485	hydrogenMolEntity		chebi_16387	amine		chebi_15401	polyatomic		chebi_15403	chebi_15403		chebi_15226	polyatomic		chebi_15226	polyatomic		chebi_17237	oxygenMolEntity
chebi_15401	oxygenMolEntity		chebi_15400	heteroOrganic		chebi_16112	hasBenzeneRing		chebi_16485	notHydroCarbon		chebi_16387	unsaturated		chebi_15401	hasBenzeneRing		chebi_15403	molecule		chebi_15419	chebi_15419		chebi_15419	chebi_15419		chebi_17237	carbonMolEntity
chebi_15401	carbonMolEntity		chebi_15401	chebi_15401		chebi_16112	unsaturated		chebi_16485	notHaloHydroCarbon		chebi_16387	heteroOrganic		chebi_15401	ketone		chebi_15403	chalcogenMolEntity		chebi_15419	molecule		chebi_15419	molecule		chebi_17237	notHydroCarbon
chebi_15401	notHydroCarbon		chebi_15401	molecule		chebi_16112	heteroOrganic		chebi_16485	atLeast2Carbons		chebi_15808	chebi_15808		chebi_15401	unsaturated		chebi_15403	oxygenMolEntity		chebi_15419	chalcogenMolEntity		chebi_15419	chalcogenMolEntity		chebi_17237	notHaloHydroCarbon
chebi_15401	notHaloHydroCarbon		chebi_15401	chalcogenMolEntity		chebi_15553	chebi_15553		chebi_16485	atLeast3Carbons		chebi_15808	molecule		chebi_15401	heteroOrganic		chebi_15403	carbonMolEntity		chebi_15419	oxygenMolEntity		chebi_15419	oxygenMolEntity		chebi_17237	atLeast2Carbons
chebi_15401	atLeast2Carbons		chebi_15401	oxygenMolEntity		chebi_15553	molecule		chebi_16485	atLeast4Carbons		chebi_15808	chalcogenMolEntity		chebi_15407	chebi_15407		chebi_15403	notHydroCarbon		chebi_15419	carbonMolEntity		chebi_15419	carbonMolEntity		chebi_17237	atLeast3Carbons
chebi_15401	atLeast3Carbons		chebi_15401	carbonMolEntity		chebi_15553	chalcogenMolEntity		chebi_16485	atLeast5Carbons		chebi_15808	oxygenMolEntity		chebi_15407	molecule		chebi_15403	notHaloHydroCarbon		chebi_15419	hydrogenMolEntity		chebi_15419	hydrogenMolEntity		chebi_17237	atLeast4Carbons
chebi_15401	atLeast4Carbons		chebi_15401	notHydroCarbon		chebi_15553	oxygenMolEntity		chebi_16485	polyatomic		chebi_15808	carbonMolEntity		chebi_15407	chalcogenMolEntity		chebi_15403	atLeast2Carbons		chebi_15419	notHydroCarbon		chebi_15419	notHydroCarbon		chebi_17237	atLeast5Carbons
chebi_15401	atLeast5Carbons		chebi_15401	notHaloHydroCarbon		chebi_15553	carbonMolEntity		chebi_16485	ketone		chebi_15808	hydrogenMolEntity		chebi_15407	oxygenMolEntity		chebi_15403	atLeast3Carbons		chebi_15419	notHaloHydroCarbon		chebi_15419	notHaloHydroCarbon		chebi_17237	polyatomic
chebi_15401	polyatomic		chebi_15401	atLeast2Carbons		chebi_15553	notHydroCarbon		chebi_16485	unsaturated		chebi_15808	notHydroCarbon		chebi_15407	carbonMolEntity		chebi_15403	atLeast4Carbons		chebi_15419	atLeast2Carbons		chebi_15419	atLeast2Carbons		chebi_17237	carboxylicEster
chebi_15401	hasBenzeneRing		chebi_15401	atLeast3Carbons		chebi_15553	notHaloHydroCarbon		chebi_16485	heteroOrganic		chebi_15808	notHaloHydroCarbon		chebi_15407	notHydroCarbon		chebi_15403	atLeast5Carbons		chebi_15419	atLeast3Carbons		chebi_15419	atLeast3Carbons		chebi_17237	unsaturated
chebi_15401	ketone		chebi_15401	atLeast4Carbons		chebi_15553	atLeast2Carbons		chebi_29299	chebi_29299		chebi_15808	atLeast2Carbons		chebi_15407	notHaloHydroCarbon		chebi_15403	polyatomic		chebi_15419	atLeast4Carbons		chebi_15419	atLeast4Carbons		chebi_17237	heteroOrganic
chebi_15401	unsaturated		chebi_15401	atLeast5Carbons		chebi_15553	atLeast3Carbons		chebi_29299	molecule		chebi_15808	atLeast3Carbons		chebi_15407	atLeast2Carbons		chebi_15403	ketone		chebi_15419	atLeast5Carbons		chebi_15419	atLeast5Carbons		chebi_17126	chebi_17126
chebi_15401	heteroOrganic		chebi_15401	polyatomic		chebi_15553	atLeast4Carbons		chebi_29299	hydrogenMolEntity		chebi_15808	atLeast4Carbons		chebi_15407	atLeast3Carbons		chebi_15403	unsaturated		chebi_15419	polyatomic		chebi_15419	polyatomic		chebi_17126	molecule
chebi_15347	chebi_15347		chebi_15401	hasBenzeneRing		chebi_15553	atLeast5Carbons		chebi_29299	inorganic		chebi_15808	atLeast5Carbons		chebi_15407	atLeast4Carbons		chebi_15403	heteroOrganic		chebi_15419	carboxylicAcid		chebi_15419	carboxylicAcid		chebi_17126	chalcogenMolEntity
chebi_15347	molecule		chebi_15401	ketone		chebi_15553	polyatomic		chebi_29299	polyatomic		chebi_15808	polyatomic		chebi_15407	atLeast5Carbons		chebi_15400	chebi_15400		chebi_15419	exactly1CarboxyGroup		chebi_15419	exactly1CarboxyGroup		chebi_17126	oxygenMolEntity
chebi_15347	chalcogenMolEntity		chebi_15401	unsaturated		chebi_15553	carboxylicAcid		chebi_29298	chebi_29298		chebi_15808	hasBenzeneRing		chebi_15407	polyatomic		chebi_15400	molecule		chebi_15419	carboxylicEster		chebi_15419	carboxylicEster		chebi_17126	carbonMolEntity
chebi_15347	oxygenMolEntity		chebi_15401	heteroOrganic		chebi_15553	exactly1CarboxyGroup		chebi_29298	molecule		chebi_15808	amine		chebi_15407	hasBenzeneRing		chebi_15400	chalcogenMolEntity		chebi_15419	unsaturated		chebi_15419	unsaturated		chebi_17126	notHydroCarbon
chebi_15347	carbonMolEntity		chebi_15407	chebi_15407		chebi_15553	carboxylicEster		chebi_29298	hydrogenMolEntity		chebi_15808	ketone		chebi_15407	unsaturated		chebi_15400	oxygenMolEntity		chebi_15419	heteroOrganic		chebi_15419	heteroOrganic		chebi_17126	notHaloHydroCarbon
chebi_15347	notHydroCarbon		chebi_15407	molecule		chebi_15553	unsaturated		chebi_29298	inorganic		chebi_15808	unsaturated		chebi_15407	heteroOrganic		chebi_15400	carbonMolEntity		chebi_15428	chebi_15428		chebi_15428	chebi_15428		chebi_17126	atLeast2Carbons
chebi_15347	notHaloHydroCarbon		chebi_15407	chalcogenMolEntity		chebi_15553	heteroOrganic		chebi_29298	polyatomic		chebi_15808	heteroOrganic		chebi_15404	chebi_15404		chebi_15400	notHydroCarbon		chebi_15428	molecule		chebi_15428	molecule		chebi_17126	atLeast3Carbons
chebi_15347	atLeast2Carbons		chebi_15407	oxygenMolEntity		chebi_15351	chebi_15351		chebi_16199	chebi_16199		chebi_15614	chebi_15614		chebi_15404	molecule		chebi_15400	notHaloHydroCarbon		chebi_15428	chalcogenMolEntity		chebi_15428	chalcogenMolEntity		chebi_17126	atLeast4Carbons
chebi_15347	atLeast3Carbons		chebi_15407	carbonMolEntity		chebi_15351	molecule		chebi_16199	molecule		chebi_15614	molecule		chebi_15404	chalcogenMolEntity		chebi_15400	atLeast2Carbons		chebi_15428	oxygenMolEntity		chebi_15428	oxygenMolEntity		chebi_17126	atLeast5Carbons
chebi_15347	exactly3Carbons		chebi_15407	notHydroCarbon		chebi_15351	sulfurMolEntity		chebi_16199	chalcogenMolEntity		chebi_15614	chalcogenMolEntity		chebi_15404	oxygenMolEntity		chebi_15400	atLeast3Carbons		chebi_15428	carbonMolEntity		chebi_15428	carbonMolEntity		chebi_17126	polyatomic
chebi_15347	polyatomic		chebi_15407	notHaloHydroCarbon		chebi_15351	chalcogenMolEntity		chebi_16199	oxygenMolEntity		chebi_15614	oxygenMolEntity		chebi_15404	carbonMolEntity		chebi_15400	atLeast4Carbons		chebi_15428	notHydroCarbon		chebi_15428	notHydroCarbon		chebi_17126	carboxylicEster
chebi_15347	ketone		chebi_15407	atLeast2Carbons		chebi_15351	oxygenMolEntity		chebi_16199	carbonMolEntity		chebi_15614	carbonMolEntity		chebi_15404	notHydroCarbon		chebi_15400	atLeast5Carbons		chebi_15428	notHaloHydroCarbon		chebi_15428	notHaloHydroCarbon		chebi_17126	saturated
chebi_15347	saturated		chebi_15407	atLeast3Carbons		chebi_15351	pnictogenMolEntity		chebi_16199	notHydroCarbon		chebi_15614	notHydroCarbon		chebi_15404	notHaloHydroCarbon		chebi_15400	polyatomic		chebi_15428	atLeast2Carbons		chebi_15428	atLeast2Carbons		chebi_17126	heteroOrganic
chebi_15347	heteroOrganic		chebi_15407	atLeast4Carbons		chebi_15351	phosphorusMolEntity		chebi_16199	notHaloHydroCarbon		chebi_15614	notHaloHydroCarbon		chebi_15404	atLeast2Carbons		chebi_15400	ketone		chebi_15428	exactly2Carbons		chebi_15428	exactly2Carbons		chebi_30746	chebi_30746
chebi_15407	chebi_15407		chebi_15407	atLeast5Carbons		chebi_15351	carbonMolEntity		chebi_16199	exactly1Carbon		chebi_15614	atLeast2Carbons		chebi_15404	atLeast3Carbons		chebi_15400	unsaturated		chebi_15428	polyatomic		chebi_15428	polyatomic		chebi_30746	molecule
chebi_15407	molecule		chebi_15407	polyatomic		chebi_15351	notHydroCarbon		chebi_16199	polyatomic		chebi_15614	atLeast3Carbons		chebi_15404	atLeast4Carbons		chebi_15400	heteroOrganic		chebi_15428	carboxylicAcid		chebi_15428	carboxylicAcid		chebi_30746	chalcogenMolEntity
chebi_15407	chalcogenMolEntity		chebi_15407	hasBenzeneRing		chebi_15351	notHaloHydroCarbon		chebi_16199	saturated		chebi_15614	atLeast4Carbons		chebi_15404	atLeast5Carbons		chebi_15401	chebi_15401		chebi_15428	exactly1CarboxyGroup		chebi_15428	exactly1CarboxyGroup		chebi_30746	oxygenMolEntity
chebi_15407	oxygenMolEntity		chebi_15407	unsaturated		chebi_15351	atLeast2Carbons		chebi_16199	heteroOrganic		chebi_15614	atLeast5Carbons		chebi_15404	polyatomic		chebi_15401	molecule		chebi_15428	carboxylicEster		chebi_15428	carboxylicEster		chebi_30746	carbonMolEntity
chebi_15407	carbonMolEntity		chebi_15407	heteroOrganic		chebi_15351	atLeast3Carbons		chebi_15619	chebi_15619		chebi_15614	polyatomic		chebi_15404	carboxylicEster		chebi_15401	chalcogenMolEntity		chebi_15428	saturated		chebi_15428	saturated		chebi_30746	notHydroCarbon
chebi_15407	notHydroCarbon		chebi_15614	chebi_15614		chebi_15351	atLeast4Carbons		chebi_15619	molecule		chebi_15614	carboxylicAcid		chebi_15404	saturated		chebi_15401	oxygenMolEntity		chebi_15428	heteroOrganic		chebi_15428	heteroOrganic		chebi_30746	notHaloHydroCarbon
chebi_15407	notHaloHydroCarbon		chebi_15614	molecule		chebi_15351	atLeast5Carbons		chebi_15619	chalcogenMolEntity		chebi_15614	exactly1CarboxyGroup		chebi_15404	heteroOrganic		chebi_15401	carbonMolEntity		chebi_15429	chebi_15429		chebi_15429	chebi_15429		chebi_30746	atLeast2Carbons
chebi_15407	atLeast2Carbons		chebi_15614	chalcogenMolEntity		chebi_15351	polyatomic		chebi_15619	oxygenMolEntity		chebi_15614	carboxylicEster		chebi_16387	chebi_16387		chebi_15401	notHydroCarbon		chebi_15429	molecule		chebi_15429	molecule		chebi_30746	atLeast3Carbons
chebi_15407	atLeast3Carbons		chebi_15614	oxygenMolEntity		chebi_15351	amine		chebi_15619	carbonMolEntity		chebi_15614	ketone		chebi_16387	molecule		chebi_15401	notHaloHydroCarbon		chebi_15429	chalcogenMolEntity		chebi_15429	chalcogenMolEntity		chebi_30746	atLeast4Carbons
chebi_15407	atLeast4Carbons		chebi_15614	carbonMolEntity		chebi_15351	unsaturated		chebi_15619	notHydroCarbon		chebi_15614	saturated		chebi_16387	chalcogenMolEntity		chebi_15401	atLeast2Carbons		chebi_15429	oxygenMolEntity		chebi_15429	oxygenMolEntity		chebi_30746	atLeast5Carbons
chebi_15407	atLeast5Carbons		chebi_15614	notHydroCarbon		chebi_15351	heteroOrganic		chebi_15619	notHaloHydroCarbon		chebi_15614	heteroOrganic		chebi_16387	oxygenMolEntity		chebi_15401	atLeast3Carbons		chebi_15429	inorganic		chebi_15429	inorganic		chebi_30746	polyatomic
chebi_15407	polyatomic		chebi_15614	notHaloHydroCarbon		chebi_16216	chebi_16216		chebi_15619	atLeast2Carbons		chebi_16485	chebi_16485		chebi_16387	carbonMolEntity		chebi_15401	atLeast4Carbons		chebi_15429	notHydroCarbon		chebi_15429	notHydroCarbon		chebi_30746	carboxylicAcid
chebi_15407	hasBenzeneRing		chebi_15614	atLeast2Carbons		chebi_16216	molecule		chebi_15619	atLeast3Carbons		chebi_16485	molecule		chebi_16387	notHydroCarbon		chebi_15401	atLeast5Carbons		chebi_15429	notHaloHydroCarbon		chebi_15429	notHaloHydroCarbon		chebi_30746	exactly1CarboxyGroup
chebi_15407	unsaturated		chebi_15614	atLeast3Carbons		chebi_16216	chalcogenMolEntity		chebi_15619	atLeast4Carbons		chebi_16485	chalcogenMolEntity		chebi_16387	notHaloHydroCarbon		chebi_15401	polyatomic		chebi_15429	polyatomic		chebi_15429	polyatomic		chebi_30746	carboxylicEster
chebi_15407	heteroOrganic		chebi_15614	atLeast4Carbons		chebi_16216	oxygenMolEntity		chebi_15619	atLeast5Carbons		chebi_16485	oxygenMolEntity		chebi_16387	atLeast2Carbons		chebi_15401	hasBenzeneRing		chebi_15424	chebi_15424		chebi_15424	chebi_15424		chebi_30746	hasBenzeneRing
chebi_15481	chebi_15481		chebi_15614	atLeast5Carbons		chebi_16216	carbonMolEntity		chebi_15619	polyatomic		chebi_16485	carbonMolEntity		chebi_16387	atLeast3Carbons		chebi_15401	ketone		chebi_15424	molecule		chebi_15424	molecule		chebi_30746	unsaturated
chebi_15481	molecule		chebi_15614	polyatomic		chebi_16216	notHydroCarbon		chebi_15619	carboxylicAcid		chebi_16485	hydrogenMolEntity		chebi_16387	atLeast4Carbons		chebi_15401	unsaturated		chebi_15424	chalcogenMolEntity		chebi_15424	chalcogenMolEntity		chebi_30746	heteroOrganic
chebi_15481	sulfurMolEntity		chebi_15614	carboxylicAcid		chebi_16216	notHaloHydroCarbon		chebi_15619	atLeast2CarboxyGroups		chebi_16485	notHydroCarbon		chebi_16387	atLeast5Carbons		chebi_15401	heteroOrganic		chebi_15424	oxygenMolEntity		chebi_15424	oxygenMolEntity		chebi_15226	chebi_15226
chebi_15481	chalcogenMolEntity		chebi_15614	exactly1CarboxyGroup		chebi_16216	atLeast2Carbons		chebi_15619	exactly2CarboxyGroups		chebi_16485	notHaloHydroCarbon		chebi_16387	polyatomic		chebi_15407	chebi_15407		chebi_15424	carbonMolEntity		chebi_15424	carbonMolEntity		chebi_15226	molecule
chebi_15481	oxygenMolEntity		chebi_15614	carboxylicEster		chebi_16216	atLeast3Carbons		chebi_15619	carboxylicEster		chebi_16485	atLeast2Carbons		chebi_16387	hasBenzeneRing		chebi_15407	molecule		chebi_15424	hydrogenMolEntity		chebi_15424	hydrogenMolEntity		chebi_15226	sulfurMolEntity
chebi_15481	pnictogenMolEntity		chebi_15614	ketone		chebi_16216	atLeast4Carbons		chebi_15619	unsaturated		chebi_16485	atLeast3Carbons		chebi_16387	amine		chebi_15407	chalcogenMolEntity		chebi_15424	notHydroCarbon		chebi_15424	notHydroCarbon		chebi_15226	chalcogenMolEntity
chebi_15481	phosphorusMolEntity		chebi_15614	saturated		chebi_16216	atLeast5Carbons		chebi_15619	heteroOrganic		chebi_16485	atLeast4Carbons		chebi_16387	unsaturated		chebi_15407	oxygenMolEntity		chebi_15424	notHaloHydroCarbon		chebi_15424	notHaloHydroCarbon		chebi_15226	oxygenMolEntity
chebi_15481	carbonMolEntity		chebi_15614	heteroOrganic		chebi_16216	polyatomic		chebi_15618	chebi_15618		chebi_16485	atLeast5Carbons		chebi_16387	heteroOrganic		chebi_15407	carbonMolEntity		chebi_15424	atLeast2Carbons		chebi_15424	atLeast2Carbons		chebi_15226	inorganic
chebi_15481	notHydroCarbon		chebi_15569	chebi_15569		chebi_16216	carboxylicAcid		chebi_15618	molecule		chebi_16485	polyatomic		chebi_15808	chebi_15808		chebi_15407	notHydroCarbon		chebi_15424	atLeast3Carbons		chebi_15424	atLeast3Carbons		chebi_15226	notHydroCarbon
chebi_15481	notHaloHydroCarbon		chebi_15569	molecule		chebi_16216	atLeast2CarboxyGroups		chebi_15618	chalcogenMolEntity		chebi_16485	ketone		chebi_15808	molecule		chebi_15407	notHaloHydroCarbon		chebi_15424	atLeast4Carbons		chebi_15424	atLeast4Carbons		chebi_15226	notHaloHydroCarbon
chebi_15481	atLeast2Carbons		chebi_15569	chalcogenMolEntity		chebi_16216	exactly2CarboxyGroups		chebi_15618	oxygenMolEntity		chebi_16485	unsaturated		chebi_15808	chalcogenMolEntity		chebi_15407	atLeast2Carbons		chebi_15424	atLeast5Carbons		chebi_15424	atLeast5Carbons		chebi_15226	polyatomic
chebi_15481	atLeast3Carbons		chebi_15569	oxygenMolEntity		chebi_16216	carboxylicEster		chebi_15618	carbonMolEntity		chebi_16485	heteroOrganic		chebi_15808	oxygenMolEntity		chebi_15407	atLeast3Carbons		chebi_15424	polyatomic		chebi_15424	polyatomic		chebi_29073	chebi_29073
chebi_15481	atLeast4Carbons		chebi_15569	carbonMolEntity		chebi_16216	unsaturated		chebi_15618	notHydroCarbon		chebi_29299	chebi_29299		chebi_15808	carbonMolEntity		chebi_15407	atLeast4Carbons		chebi_15424	carboxylicAcid		chebi_15424	carboxylicAcid		chebi_29073	molecule
chebi_15481	atLeast5Carbons		chebi_15569	notHydroCarbon		chebi_16216	heteroOrganic		chebi_15618	notHaloHydroCarbon		chebi_29299	molecule		chebi_15808	hydrogenMolEntity		chebi_15407	atLeast5Carbons		chebi_15424	exactly1CarboxyGroup		chebi_15424	exactly1CarboxyGroup		chebi_29073	chalcogenMolEntity
chebi_15481	polyatomic		chebi_15569	notHaloHydroCarbon		chebi_15400	chebi_15400		chebi_15618	atLeast2Carbons		chebi_29299	hydrogenMolEntity		chebi_15808	notHydroCarbon		chebi_15407	polyatomic		chebi_15424	carboxylicEster		chebi_15424	carboxylicEster		chebi_29073	oxygenMolEntity
chebi_15481	amine		chebi_15569	atLeast2Carbons		chebi_15400	molecule		chebi_15618	atLeast3Carbons		chebi_29299	inorganic		chebi_15808	notHaloHydroCarbon		chebi_15407	hasBenzeneRing		chebi_15424	hasFourMemberedRing		chebi_15424	hasFourMemberedRing		chebi_29073	carbonMolEntity
chebi_15481	unsaturated		chebi_15569	atLeast3Carbons		chebi_15400	chalcogenMolEntity		chebi_15618	atLeast4Carbons		chebi_29299	polyatomic		chebi_15808	atLeast2Carbons		chebi_15407	unsaturated		chebi_15424	saturated		chebi_15424	saturated		chebi_29073	hydrogenMolEntity
chebi_15481	heteroOrganic		chebi_15569	exactly3Carbons		chebi_15400	oxygenMolEntity		chebi_15618	atLeast5Carbons		chebi_16199	chebi_16199		chebi_15808	atLeast3Carbons		chebi_15407	heteroOrganic		chebi_15424	heteroOrganic		chebi_15424	heteroOrganic		chebi_29073	notHydroCarbon
chebi_15368	chebi_15368		chebi_15569	polyatomic		chebi_15400	carbonMolEntity		chebi_15618	polyatomic		chebi_16199	molecule		chebi_15808	atLeast4Carbons		chebi_15404	chebi_15404		chebi_15425	chebi_15425		chebi_15425	chebi_15425		chebi_29073	notHaloHydroCarbon
chebi_15368	molecule		chebi_15569	saturated		chebi_15400	notHydroCarbon		chebi_15618	carboxylicAcid		chebi_16199	chalcogenMolEntity		chebi_15808	atLeast5Carbons		chebi_15404	molecule		chebi_15425	molecule		chebi_15425	molecule		chebi_29073	atLeast2Carbons
chebi_15368	chalcogenMolEntity		chebi_15569	heteroOrganic		chebi_15400	notHaloHydroCarbon		chebi_15618	atLeast2CarboxyGroups		chebi_16199	oxygenMolEntity		chebi_15808	polyatomic		chebi_15404	chalcogenMolEntity		chebi_15425	chalcogenMolEntity		chebi_15425	chalcogenMolEntity		chebi_29073	atLeast3Carbons
chebi_15368	oxygenMolEntity		chebi_15619	chebi_15619		chebi_15400	atLeast2Carbons		chebi_15618	exactly2CarboxyGroups		chebi_16199	carbonMolEntity		chebi_15808	hasBenzeneRing		chebi_15404	oxygenMolEntity		chebi_15425	oxygenMolEntity		chebi_15425	oxygenMolEntity		chebi_29073	atLeast4Carbons
chebi_15368	carbonMolEntity		chebi_15619	molecule		chebi_15400	atLeast3Carbons		chebi_15618	carboxylicEster		chebi_16199	notHydroCarbon		chebi_15808	amine		chebi_15404	carbonMolEntity		chebi_15425	carbonMolEntity		chebi_15425	carbonMolEntity		chebi_29073	atLeast5Carbons
chebi_15368	hydrogenMolEntity		chebi_15619	chalcogenMolEntity		chebi_15400	atLeast4Carbons		chebi_15618	unsaturated		chebi_16199	notHaloHydroCarbon		chebi_15808	ketone		chebi_15404	notHydroCarbon		chebi_15425	notHydroCarbon		chebi_15425	notHydroCarbon		chebi_29073	polyatomic
chebi_15368	notHydroCarbon		chebi_15619	oxygenMolEntity		chebi_15400	atLeast5Carbons		chebi_15618	heteroOrganic		chebi_16199	exactly1Carbon		chebi_15808	unsaturated		chebi_15404	notHaloHydroCarbon		chebi_15425	notHaloHydroCarbon		chebi_15425	notHaloHydroCarbon		chebi_29073	carboxylicEster
chebi_15368	notHaloHydroCarbon		chebi_15619	carbonMolEntity		chebi_15400	polyatomic		chebi_16182	chebi_16182		chebi_16199	polyatomic		chebi_15808	heteroOrganic		chebi_15404	atLeast2Carbons		chebi_15425	atLeast2Carbons		chebi_15425	atLeast2Carbons		chebi_29073	unsaturated
chebi_15368	atLeast2Carbons		chebi_15619	notHydroCarbon		chebi_15400	ketone		chebi_16182	molecule		chebi_16199	saturated		chebi_15614	chebi_15614		chebi_15404	atLeast3Carbons		chebi_15425	atLeast3Carbons		chebi_15425	atLeast3Carbons		chebi_29073	heteroOrganic
chebi_15368	atLeast3Carbons		chebi_15619	notHaloHydroCarbon		chebi_15400	unsaturated		chebi_16182	chalcogenMolEntity		chebi_16199	heteroOrganic		chebi_15614	molecule		chebi_15404	atLeast4Carbons		chebi_15425	atLeast4Carbons		chebi_15425	atLeast4Carbons		chebi_15419	chebi_15419
chebi_15368	exactly3Carbons		chebi_15619	atLeast2Carbons		chebi_15400	heteroOrganic		chebi_16182	oxygenMolEntity		chebi_29298	chebi_29298		chebi_15614	chalcogenMolEntity		chebi_15404	atLeast5Carbons		chebi_15425	atLeast5Carbons		chebi_15425	atLeast5Carbons		chebi_15419	molecule
chebi_15368	polyatomic		chebi_15619	atLeast3Carbons		chebi_15401	chebi_15401		chebi_16182	carbonMolEntity		chebi_29298	molecule		chebi_15614	oxygenMolEntity		chebi_15404	polyatomic		chebi_15425	polyatomic		chebi_15425	polyatomic		chebi_15419	chalcogenMolEntity
chebi_15368	unsaturated		chebi_15619	atLeast4Carbons		chebi_15401	molecule		chebi_16182	hydrogenMolEntity		chebi_29298	hydrogenMolEntity		chebi_15614	carbonMolEntity		chebi_15404	carboxylicEster		chebi_15425	carboxylicAcid		chebi_15425	carboxylicAcid		chebi_15419	oxygenMolEntity
chebi_15368	heteroOrganic		chebi_15619	atLeast5Carbons		chebi_15401	chalcogenMolEntity		chebi_16182	notHydroCarbon		chebi_29298	inorganic		chebi_15614	notHydroCarbon		chebi_15404	saturated		chebi_15425	exactly1CarboxyGroup		chebi_15425	exactly1CarboxyGroup		chebi_15419	carbonMolEntity
chebi_15520	chebi_15520		chebi_15619	polyatomic		chebi_15401	oxygenMolEntity		chebi_16182	notHaloHydroCarbon		chebi_29298	polyatomic		chebi_15614	notHaloHydroCarbon		chebi_15404	heteroOrganic		chebi_15425	carboxylicEster		chebi_15425	carboxylicEster		chebi_15419	hydrogenMolEntity
chebi_15520	molecule		chebi_15619	carboxylicAcid		chebi_15401	carbonMolEntity		chebi_16182	atLeast2Carbons		chebi_15619	chebi_15619		chebi_15614	atLeast2Carbons		chebi_16387	chebi_16387		chebi_15425	hasFourMemberedRing		chebi_15425	hasFourMemberedRing		chebi_15419	notHydroCarbon
chebi_15520	sulfurMolEntity		chebi_15619	atLeast2CarboxyGroups		chebi_15401	notHydroCarbon		chebi_16182	atLeast3Carbons		chebi_15619	molecule		chebi_15614	atLeast3Carbons		chebi_16387	molecule		chebi_15425	saturated		chebi_15425	saturated		chebi_15419	notHaloHydroCarbon
chebi_15520	chalcogenMolEntity		chebi_15619	exactly2CarboxyGroups		chebi_15401	notHaloHydroCarbon		chebi_16182	atLeast4Carbons		chebi_15619	chalcogenMolEntity		chebi_15614	atLeast4Carbons		chebi_16387	chalcogenMolEntity		chebi_15425	heteroOrganic		chebi_15425	heteroOrganic		chebi_15419	atLeast2Carbons
chebi_15520	oxygenMolEntity		chebi_15619	carboxylicEster		chebi_15401	atLeast2Carbons		chebi_16182	atLeast5Carbons		chebi_15619	oxygenMolEntity		chebi_15614	atLeast5Carbons		chebi_16387	oxygenMolEntity		chebi_15422	chebi_15422		chebi_15422	chebi_15422		chebi_15419	atLeast3Carbons
chebi_15520	pnictogenMolEntity		chebi_15619	unsaturated		chebi_15401	atLeast3Carbons		chebi_16182	polyatomic		chebi_15619	carbonMolEntity		chebi_15614	polyatomic		chebi_16387	carbonMolEntity		chebi_15422	molecule		chebi_15422	molecule		chebi_15419	atLeast4Carbons
chebi_15520	phosphorusMolEntity		chebi_15619	heteroOrganic		chebi_15401	atLeast4Carbons		chebi_16182	saturated		chebi_15619	notHydroCarbon		chebi_15614	carboxylicAcid		chebi_16387	notHydroCarbon		chebi_15422	chalcogenMolEntity		chebi_15422	chalcogenMolEntity		chebi_15419	atLeast5Carbons
chebi_15520	carbonMolEntity		chebi_15368	chebi_15368		chebi_15401	atLeast5Carbons		chebi_16182	heteroOrganic		chebi_15619	notHaloHydroCarbon		chebi_15614	exactly1CarboxyGroup		chebi_16387	notHaloHydroCarbon		chebi_15422	oxygenMolEntity		chebi_15422	oxygenMolEntity		chebi_15419	polyatomic
chebi_15520	notHydroCarbon		chebi_15368	molecule		chebi_15401	polyatomic		chebi_15617	chebi_15617		chebi_15619	atLeast2Carbons		chebi_15614	carboxylicEster		chebi_16387	atLeast2Carbons		chebi_15422	pnictogenMolEntity		chebi_15422	pnictogenMolEntity		chebi_15419	carboxylicAcid
chebi_15520	notHaloHydroCarbon		chebi_15368	chalcogenMolEntity		chebi_15401	hasBenzeneRing		chebi_15617	molecule		chebi_15619	atLeast3Carbons		chebi_15614	ketone		chebi_16387	atLeast3Carbons		chebi_15422	phosphorusMolEntity		chebi_15422	phosphorusMolEntity		chebi_15419	exactly1CarboxyGroup
chebi_15520	atLeast2Carbons		chebi_15368	oxygenMolEntity		chebi_15401	ketone		chebi_15617	chalcogenMolEntity		chebi_15619	atLeast4Carbons		chebi_15614	saturated		chebi_16387	atLeast4Carbons		chebi_15422	carbonMolEntity		chebi_15422	carbonMolEntity		chebi_15419	carboxylicEster
chebi_15520	atLeast3Carbons		chebi_15368	carbonMolEntity		chebi_15401	unsaturated		chebi_15617	oxygenMolEntity		chebi_15619	atLeast5Carbons		chebi_15614	heteroOrganic		chebi_16387	atLeast5Carbons		chebi_15422	notHydroCarbon		chebi_15422	notHydroCarbon		chebi_15419	unsaturated
chebi_15520	atLeast4Carbons		chebi_15368	hydrogenMolEntity		chebi_15401	heteroOrganic		chebi_15617	carbonMolEntity		chebi_15619	polyatomic		chebi_15615	chebi_15615		chebi_16387	polyatomic		chebi_15422	notHaloHydroCarbon		chebi_15422	notHaloHydroCarbon		chebi_15419	heteroOrganic
chebi_15520	atLeast5Carbons		chebi_15368	notHydroCarbon		chebi_15899	chebi_15899		chebi_15617	notHydroCarbon		chebi_15619	carboxylicAcid		chebi_15615	molecule		chebi_16387	hasBenzeneRing		chebi_15422	atLeast2Carbons		chebi_15422	atLeast2Carbons		chebi_15428	chebi_15428
chebi_15520	polyatomic		chebi_15368	notHaloHydroCarbon		chebi_15899	molecule		chebi_15617	notHaloHydroCarbon		chebi_15619	atLeast2CarboxyGroups		chebi_15615	chalcogenMolEntity		chebi_16387	amine		chebi_15422	atLeast3Carbons		chebi_15422	atLeast3Carbons		chebi_15428	molecule
chebi_15520	amine		chebi_15368	atLeast2Carbons		chebi_15899	chalcogenMolEntity		chebi_15617	atLeast2Carbons		chebi_15619	exactly2CarboxyGroups		chebi_15615	oxygenMolEntity		chebi_16387	unsaturated		chebi_15422	atLeast4Carbons		chebi_15422	atLeast4Carbons		chebi_15428	chalcogenMolEntity
chebi_15520	unsaturated		chebi_15368	atLeast3Carbons		chebi_15899	oxygenMolEntity		chebi_15617	atLeast3Carbons		chebi_15619	carboxylicEster		chebi_15615	carbonMolEntity		chebi_16387	heteroOrganic		chebi_15422	atLeast5Carbons		chebi_15422	atLeast5Carbons		chebi_15428	oxygenMolEntity
chebi_15520	heteroOrganic		chebi_15368	exactly3Carbons		chebi_15899	pnictogenMolEntity		chebi_15617	atLeast4Carbons		chebi_15619	unsaturated		chebi_15615	notHydroCarbon		chebi_16489	chebi_16489		chebi_15422	polyatomic		chebi_15422	polyatomic		chebi_15428	carbonMolEntity
chebi_15522	chebi_15522		chebi_15368	polyatomic		chebi_15899	phosphorusMolEntity		chebi_15617	atLeast5Carbons		chebi_15619	heteroOrganic		chebi_15615	notHaloHydroCarbon		chebi_16489	molecule		chebi_15422	amine		chebi_15422	amine		chebi_15428	notHydroCarbon
chebi_15522	molecule		chebi_15368	unsaturated		chebi_15899	carbonMolEntity		chebi_15617	polyatomic		chebi_15618	chebi_15618		chebi_15615	atLeast2Carbons		chebi_16489	chalcogenMolEntity		chebi_15422	unsaturated		chebi_15422	unsaturated		chebi_15428	notHaloHydroCarbon
chebi_15522	sulfurMolEntity		chebi_15368	heteroOrganic		chebi_15899	notHydroCarbon		chebi_15617	carboxylicAcid		chebi_15618	molecule		chebi_15615	atLeast3Carbons		chebi_16489	oxygenMolEntity		chebi_15422	heteroOrganic		chebi_15422	heteroOrganic		chebi_15428	atLeast2Carbons
chebi_15522	chalcogenMolEntity		chebi_15618	chebi_15618		chebi_15899	notHaloHydroCarbon		chebi_15617	atLeast2CarboxyGroups		chebi_15618	chalcogenMolEntity		chebi_15615	atLeast4Carbons		chebi_16489	carbonMolEntity		chebi_15423	chebi_15423		chebi_15423	chebi_15423		chebi_15428	exactly2Carbons
chebi_15522	oxygenMolEntity		chebi_15618	molecule		chebi_15899	atLeast2Carbons		chebi_15617	exactly2CarboxyGroups		chebi_15618	oxygenMolEntity		chebi_15615	atLeast5Carbons		chebi_16489	notHydroCarbon		chebi_15423	molecule		chebi_15423	molecule		chebi_15428	polyatomic
chebi_15522	pnictogenMolEntity		chebi_15618	chalcogenMolEntity		chebi_15899	atLeast3Carbons		chebi_15617	carboxylicEster		chebi_15618	carbonMolEntity		chebi_15615	polyatomic		chebi_16489	notHaloHydroCarbon		chebi_15423	chalcogenMolEntity		chebi_15423	chalcogenMolEntity		chebi_15428	carboxylicAcid
chebi_15522	phosphorusMolEntity		chebi_15618	oxygenMolEntity		chebi_15899	atLeast4Carbons		chebi_15617	unsaturated		chebi_15618	notHydroCarbon		chebi_15615	carboxylicAcid		chebi_16489	atLeast2Carbons		chebi_15423	oxygenMolEntity		chebi_15423	oxygenMolEntity		chebi_15428	exactly1CarboxyGroup
chebi_15522	carbonMolEntity		chebi_15618	carbonMolEntity		chebi_15899	atLeast5Carbons		chebi_15617	heteroOrganic		chebi_15618	notHaloHydroCarbon		chebi_15615	atLeast2CarboxyGroups		chebi_16489	atLeast3Carbons		chebi_15423	carbonMolEntity		chebi_15423	carbonMolEntity		chebi_15428	carboxylicEster
chebi_15522	hydrogenMolEntity		chebi_15618	notHydroCarbon		chebi_15899	polyatomic		chebi_16592	chebi_16592		chebi_15618	atLeast2Carbons		chebi_15615	atLeast3CarboxyGroups		chebi_16489	atLeast4Carbons		chebi_15423	hydrogenMolEntity		chebi_15423	hydrogenMolEntity		chebi_15428	saturated
chebi_15522	notHydroCarbon		chebi_15618	notHaloHydroCarbon		chebi_15899	carboxylicAcid		chebi_16592	molecule		chebi_15618	atLeast3Carbons		chebi_15615	carboxylicEster		chebi_16489	atLeast5Carbons		chebi_15423	notHydroCarbon		chebi_15423	notHydroCarbon		chebi_15428	heteroOrganic
chebi_15522	notHaloHydroCarbon		chebi_15618	atLeast2Carbons		chebi_15899	exactly1CarboxyGroup		chebi_16592	chalcogenMolEntity		chebi_15618	atLeast4Carbons		chebi_15615	saturated		chebi_16489	polyatomic		chebi_15423	notHaloHydroCarbon		chebi_15423	notHaloHydroCarbon		chebi_15429	chebi_15429
chebi_15522	atLeast2Carbons		chebi_15618	atLeast3Carbons		chebi_15899	carboxylicEster		chebi_16592	oxygenMolEntity		chebi_15618	atLeast5Carbons		chebi_15615	heteroOrganic		chebi_16489	unsaturated		chebi_15423	atLeast2Carbons		chebi_15423	atLeast2Carbons		chebi_15429	molecule
chebi_15522	atLeast3Carbons		chebi_15618	atLeast4Carbons		chebi_15899	saturated		chebi_16592	carbonMolEntity		chebi_15618	polyatomic		chebi_16485	chebi_16485		chebi_16489	heteroOrganic		chebi_15423	atLeast3Carbons		chebi_15423	atLeast3Carbons		chebi_15429	chalcogenMolEntity
chebi_15522	atLeast4Carbons		chebi_15618	atLeast5Carbons		chebi_15899	heteroOrganic		chebi_16592	hydrogenMolEntity		chebi_15618	carboxylicAcid		chebi_16485	molecule		chebi_15808	chebi_15808		chebi_15423	atLeast4Carbons		chebi_15423	atLeast4Carbons		chebi_15429	oxygenMolEntity
chebi_15522	atLeast5Carbons		chebi_15618	polyatomic		chebi_15407	chebi_15407		chebi_16592	notHydroCarbon		chebi_15618	atLeast2CarboxyGroups		chebi_16485	chalcogenMolEntity		chebi_15808	molecule		chebi_15423	atLeast5Carbons		chebi_15423	atLeast5Carbons		chebi_15429	inorganic
chebi_15522	polyatomic		chebi_15618	carboxylicAcid		chebi_15407	molecule		chebi_16592	notHaloHydroCarbon		chebi_15618	exactly2CarboxyGroups		chebi_16485	oxygenMolEntity		chebi_15808	chalcogenMolEntity		chebi_15423	polyatomic		chebi_15423	polyatomic		chebi_15429	notHydroCarbon
chebi_15522	amine		chebi_15618	atLeast2CarboxyGroups		chebi_15407	chalcogenMolEntity		chebi_16592	atLeast2Carbons		chebi_15618	carboxylicEster		chebi_16485	carbonMolEntity		chebi_15808	oxygenMolEntity		chebi_15423	carboxylicAcid		chebi_15423	carboxylicAcid		chebi_15429	notHaloHydroCarbon
chebi_15522	unsaturated		chebi_15618	exactly2CarboxyGroups		chebi_15407	oxygenMolEntity		chebi_16592	atLeast3Carbons		chebi_15618	unsaturated		chebi_16485	hydrogenMolEntity		chebi_15808	carbonMolEntity		chebi_15423	exactly1CarboxyGroup		chebi_15423	exactly1CarboxyGroup		chebi_15429	polyatomic
chebi_15522	heteroOrganic		chebi_15618	carboxylicEster		chebi_15407	carbonMolEntity		chebi_16592	atLeast4Carbons		chebi_15618	heteroOrganic		chebi_16485	notHydroCarbon		chebi_15808	hydrogenMolEntity		chebi_15423	carboxylicEster		chebi_15423	carboxylicEster		chebi_15424	chebi_15424
chebi_15365	chebi_15365		chebi_15618	unsaturated		chebi_15407	notHydroCarbon		chebi_16592	atLeast5Carbons		chebi_16182	chebi_16182		chebi_16485	notHaloHydroCarbon		chebi_15808	notHydroCarbon		chebi_15423	hasFourMemberedRing		chebi_15423	hasFourMemberedRing		chebi_15424	molecule
chebi_15365	molecule		chebi_15618	heteroOrganic		chebi_15407	notHaloHydroCarbon		chebi_16592	polyatomic		chebi_16182	molecule		chebi_16485	atLeast2Carbons		chebi_15808	notHaloHydroCarbon		chebi_15423	unsaturated		chebi_15423	unsaturated		chebi_15424	chalcogenMolEntity
chebi_15365	chalcogenMolEntity		chebi_15617	chebi_15617		chebi_15407	atLeast2Carbons		chebi_16592	hasBenzeneRing		chebi_16182	chalcogenMolEntity		chebi_16485	atLeast3Carbons		chebi_15808	atLeast2Carbons		chebi_15423	heteroOrganic		chebi_15423	heteroOrganic		chebi_15424	oxygenMolEntity
chebi_15365	oxygenMolEntity		chebi_15617	molecule		chebi_15407	atLeast3Carbons		chebi_16592	amine		chebi_16182	oxygenMolEntity		chebi_16485	atLeast4Carbons		chebi_15808	atLeast3Carbons		chebi_15420	chebi_15420		chebi_15420	chebi_15420		chebi_15424	carbonMolEntity
chebi_15365	carbonMolEntity		chebi_15617	chalcogenMolEntity		chebi_15407	atLeast4Carbons		chebi_16592	unsaturated		chebi_16182	carbonMolEntity		chebi_16485	atLeast5Carbons		chebi_15808	atLeast4Carbons		chebi_15420	molecule		chebi_15420	molecule		chebi_15424	hydrogenMolEntity
chebi_15365	notHydroCarbon		chebi_15617	oxygenMolEntity		chebi_15407	atLeast5Carbons		chebi_16592	heteroOrganic		chebi_16182	hydrogenMolEntity		chebi_16485	polyatomic		chebi_15808	atLeast5Carbons		chebi_15420	chalcogenMolEntity		chebi_15420	chalcogenMolEntity		chebi_15424	notHydroCarbon
chebi_15365	notHaloHydroCarbon		chebi_15617	carbonMolEntity		chebi_15407	polyatomic		chebi_16080	chebi_16080		chebi_16182	notHydroCarbon		chebi_16485	ketone		chebi_15808	polyatomic		chebi_15420	oxygenMolEntity		chebi_15420	oxygenMolEntity		chebi_15424	notHaloHydroCarbon
chebi_15365	atLeast2Carbons		chebi_15617	notHydroCarbon		chebi_15407	hasBenzeneRing		chebi_16080	molecule		chebi_16182	notHaloHydroCarbon		chebi_16485	unsaturated		chebi_15808	hasBenzeneRing		chebi_15420	carbonMolEntity		chebi_15420	carbonMolEntity		chebi_15424	atLeast2Carbons
chebi_15365	atLeast3Carbons		chebi_15617	notHaloHydroCarbon		chebi_15407	unsaturated		chebi_16080	chalcogenMolEntity		chebi_16182	atLeast2Carbons		chebi_16485	heteroOrganic		chebi_15808	amine		chebi_15420	notHydroCarbon		chebi_15420	notHydroCarbon		chebi_15424	atLeast3Carbons
chebi_15365	atLeast4Carbons		chebi_15617	atLeast2Carbons		chebi_15407	heteroOrganic		chebi_16080	oxygenMolEntity		chebi_16182	atLeast3Carbons		chebi_29299	chebi_29299		chebi_15808	ketone		chebi_15420	notHaloHydroCarbon		chebi_15420	notHaloHydroCarbon		chebi_15424	atLeast4Carbons
chebi_15365	atLeast5Carbons		chebi_15617	atLeast3Carbons		chebi_15808	chebi_15808		chebi_16080	carbonMolEntity		chebi_16182	atLeast4Carbons		chebi_29299	molecule		chebi_15808	unsaturated		chebi_15420	atLeast2Carbons		chebi_15420	atLeast2Carbons		chebi_15424	atLeast5Carbons
chebi_15365	polyatomic		chebi_15617	atLeast4Carbons		chebi_15808	molecule		chebi_16080	notHydroCarbon		chebi_16182	atLeast5Carbons		chebi_29299	hydrogenMolEntity		chebi_15808	heteroOrganic		chebi_15420	atLeast3Carbons		chebi_15420	atLeast3Carbons		chebi_15424	polyatomic
chebi_15365	carboxylicAcid		chebi_15617	atLeast5Carbons		chebi_15808	chalcogenMolEntity		chebi_16080	notHaloHydroCarbon		chebi_16182	polyatomic		chebi_29299	inorganic		chebi_15614	chebi_15614		chebi_15420	atLeast4Carbons		chebi_15420	atLeast4Carbons		chebi_15424	carboxylicAcid
chebi_15365	exactly1CarboxyGroup		chebi_15617	polyatomic		chebi_15808	oxygenMolEntity		chebi_16080	atLeast2Carbons		chebi_16182	saturated		chebi_29299	polyatomic		chebi_15614	molecule		chebi_15420	atLeast5Carbons		chebi_15420	atLeast5Carbons		chebi_15424	exactly1CarboxyGroup
chebi_15365	carboxylicEster		chebi_15617	carboxylicAcid		chebi_15808	carbonMolEntity		chebi_16080	atLeast3Carbons		chebi_16182	heteroOrganic		chebi_16199	chebi_16199		chebi_15614	chalcogenMolEntity		chebi_15420	polyatomic		chebi_15420	polyatomic		chebi_15424	carboxylicEster
chebi_15365	hasBenzeneRing		chebi_15617	atLeast2CarboxyGroups		chebi_15808	hydrogenMolEntity		chebi_16080	atLeast4Carbons		chebi_15617	chebi_15617		chebi_16199	molecule		chebi_15614	oxygenMolEntity		chebi_15420	unsaturated		chebi_15420	unsaturated		chebi_15424	hasFourMemberedRing
chebi_15365	unsaturated		chebi_15617	exactly2CarboxyGroups		chebi_15808	notHydroCarbon		chebi_16080	exactly4Carbons		chebi_15617	molecule		chebi_16199	chalcogenMolEntity		chebi_15614	carbonMolEntity		chebi_15420	heteroOrganic		chebi_15420	heteroOrganic		chebi_15424	saturated
chebi_15365	heteroOrganic		chebi_15617	carboxylicEster		chebi_15808	notHaloHydroCarbon		chebi_16080	polyatomic		chebi_15617	chalcogenMolEntity		chebi_16199	oxygenMolEntity		chebi_15614	notHydroCarbon		chebi_15421	chebi_15421		chebi_15421	chebi_15421		chebi_15424	heteroOrganic
chebi_15362	chebi_15362		chebi_15617	unsaturated		chebi_15808	atLeast2Carbons		chebi_16080	carboxylicAcid		chebi_15617	oxygenMolEntity		chebi_16199	carbonMolEntity		chebi_15614	notHaloHydroCarbon		chebi_15421	molecule		chebi_15421	molecule		chebi_15425	chebi_15425
chebi_15362	molecule		chebi_15617	heteroOrganic		chebi_15808	atLeast3Carbons		chebi_16080	exactly1CarboxyGroup		chebi_15617	carbonMolEntity		chebi_16199	notHydroCarbon		chebi_15614	atLeast2Carbons		chebi_15421	chalcogenMolEntity		chebi_15421	chalcogenMolEntity		chebi_15425	molecule
chebi_15362	chalcogenMolEntity		chebi_15365	chebi_15365		chebi_15808	atLeast4Carbons		chebi_16080	carboxylicEster		chebi_15617	notHydroCarbon		chebi_16199	notHaloHydroCarbon		chebi_15614	atLeast3Carbons		chebi_15421	oxygenMolEntity		chebi_15421	oxygenMolEntity		chebi_15425	chalcogenMolEntity
chebi_15362	oxygenMolEntity		chebi_15365	molecule		chebi_15808	atLeast5Carbons		chebi_16080	saturated		chebi_15617	notHaloHydroCarbon		chebi_16199	exactly1Carbon		chebi_15614	atLeast4Carbons		chebi_15421	carbonMolEntity		chebi_15421	carbonMolEntity		chebi_15425	oxygenMolEntity
chebi_15362	pnictogenMolEntity		chebi_15365	chalcogenMolEntity		chebi_15808	polyatomic		chebi_16080	heteroOrganic		chebi_15617	atLeast2Carbons		chebi_16199	polyatomic		chebi_15614	atLeast5Carbons		chebi_15421	hydrogenMolEntity		chebi_15421	hydrogenMolEntity		chebi_15425	carbonMolEntity
chebi_15362	phosphorusMolEntity		chebi_15365	oxygenMolEntity		chebi_15808	hasBenzeneRing		chebi_17750	chebi_17750		chebi_15617	atLeast3Carbons		chebi_16199	saturated		chebi_15614	polyatomic		chebi_15421	notHydroCarbon		chebi_15421	notHydroCarbon		chebi_15425	notHydroCarbon
chebi_15362	carbonMolEntity		chebi_15365	carbonMolEntity		chebi_15808	amine		chebi_17750	molecule		chebi_15617	atLeast4Carbons		chebi_16199	heteroOrganic		chebi_15614	carboxylicAcid		chebi_15421	notHaloHydroCarbon		chebi_15421	notHaloHydroCarbon		chebi_15425	notHaloHydroCarbon
chebi_15362	notHydroCarbon		chebi_15365	notHydroCarbon		chebi_15808	ketone		chebi_17750	chalcogenMolEntity		chebi_15617	atLeast5Carbons		chebi_29298	chebi_29298		chebi_15614	exactly1CarboxyGroup		chebi_15421	atLeast2Carbons		chebi_15421	atLeast2Carbons		chebi_15425	atLeast2Carbons
chebi_15362	notHaloHydroCarbon		chebi_15365	notHaloHydroCarbon		chebi_15808	unsaturated		chebi_17750	oxygenMolEntity		chebi_15617	polyatomic		chebi_29298	molecule		chebi_15614	carboxylicEster		chebi_15421	atLeast3Carbons		chebi_15421	atLeast3Carbons		chebi_15425	atLeast3Carbons
chebi_15362	atLeast2Carbons		chebi_15365	atLeast2Carbons		chebi_15808	heteroOrganic		chebi_17750	carbonMolEntity		chebi_15617	carboxylicAcid		chebi_29298	hydrogenMolEntity		chebi_15614	ketone		chebi_15421	atLeast4Carbons		chebi_15421	atLeast4Carbons		chebi_15425	atLeast4Carbons
chebi_15362	atLeast3Carbons		chebi_15365	atLeast3Carbons		chebi_15614	chebi_15614		chebi_17750	notHydroCarbon		chebi_15617	atLeast2CarboxyGroups		chebi_29298	inorganic		chebi_15614	saturated		chebi_15421	atLeast5Carbons		chebi_15421	atLeast5Carbons		chebi_15425	atLeast5Carbons
chebi_15362	exactly3Carbons		chebi_15365	atLeast4Carbons		chebi_15614	molecule		chebi_17750	notHaloHydroCarbon		chebi_15617	exactly2CarboxyGroups		chebi_29298	polyatomic		chebi_15614	heteroOrganic		chebi_15421	polyatomic		chebi_15421	polyatomic		chebi_15425	polyatomic
chebi_15362	polyatomic		chebi_15365	atLeast5Carbons		chebi_15614	chalcogenMolEntity		chebi_17750	atLeast2Carbons		chebi_15617	carboxylicEster		chebi_15619	chebi_15619		chebi_16486	chebi_16486		chebi_15421	unsaturated		chebi_15421	unsaturated		chebi_15425	carboxylicAcid
chebi_15362	ketone		chebi_15365	polyatomic		chebi_15614	oxygenMolEntity		chebi_17750	atLeast3Carbons		chebi_15617	unsaturated		chebi_15619	molecule		chebi_16486	molecule		chebi_15421	heteroOrganic		chebi_15421	heteroOrganic		chebi_15425	exactly1CarboxyGroup
chebi_15362	saturated		chebi_15365	carboxylicAcid		chebi_15614	carbonMolEntity		chebi_17750	atLeast4Carbons		chebi_15617	heteroOrganic		chebi_15619	chalcogenMolEntity		chebi_16486	chalcogenMolEntity		chebi_15408	chebi_15408		chebi_15408	chebi_15408		chebi_15425	carboxylicEster
chebi_15362	heteroOrganic		chebi_15365	exactly1CarboxyGroup		chebi_15614	notHydroCarbon		chebi_17750	atLeast5Carbons		chebi_16592	chebi_16592		chebi_15619	oxygenMolEntity		chebi_16486	oxygenMolEntity		chebi_15408	molecule		chebi_15408	molecule		chebi_15425	hasFourMemberedRing
chebi_15335	chebi_15335		chebi_15365	carboxylicEster		chebi_15614	notHaloHydroCarbon		chebi_17750	polyatomic		chebi_16592	molecule		chebi_15619	carbonMolEntity		chebi_16486	carbonMolEntity		chebi_15408	chalcogenMolEntity		chebi_15408	chalcogenMolEntity		chebi_15425	saturated
chebi_15335	molecule		chebi_15365	hasBenzeneRing		chebi_15614	atLeast2Carbons		chebi_17750	carboxylicEster		chebi_16592	chalcogenMolEntity		chebi_15619	notHydroCarbon		chebi_16486	notHydroCarbon		chebi_15408	oxygenMolEntity		chebi_15408	oxygenMolEntity		chebi_15425	heteroOrganic
chebi_15335	chalcogenMolEntity		chebi_15365	unsaturated		chebi_15614	atLeast3Carbons		chebi_17750	saturated		chebi_16592	oxygenMolEntity		chebi_15619	notHaloHydroCarbon		chebi_16486	notHaloHydroCarbon		chebi_15408	carbonMolEntity		chebi_15408	carbonMolEntity		chebi_15422	chebi_15422
chebi_15335	oxygenMolEntity		chebi_15365	heteroOrganic		chebi_15614	atLeast4Carbons		chebi_17750	heteroOrganic		chebi_16592	carbonMolEntity		chebi_15619	atLeast2Carbons		chebi_16486	atLeast2Carbons		chebi_15408	hydrogenMolEntity		chebi_15408	hydrogenMolEntity		chebi_15422	molecule
chebi_15335	carbonMolEntity		chebi_15362	chebi_15362		chebi_15614	atLeast5Carbons		chebi_15625	chebi_15625		chebi_16592	hydrogenMolEntity		chebi_15619	atLeast3Carbons		chebi_16486	atLeast3Carbons		chebi_15408	notHydroCarbon		chebi_15408	notHydroCarbon		chebi_15422	chalcogenMolEntity
chebi_15335	notHydroCarbon		chebi_15362	molecule		chebi_15614	polyatomic		chebi_15625	molecule		chebi_16592	notHydroCarbon		chebi_15619	atLeast4Carbons		chebi_16486	atLeast4Carbons		chebi_15408	notHaloHydroCarbon		chebi_15408	notHaloHydroCarbon		chebi_15422	oxygenMolEntity
chebi_15335	notHaloHydroCarbon		chebi_15362	chalcogenMolEntity		chebi_15614	carboxylicAcid		chebi_15625	sulfurMolEntity		chebi_16592	notHaloHydroCarbon		chebi_15619	atLeast5Carbons		chebi_16486	atLeast5Carbons		chebi_15408	atLeast2Carbons		chebi_15408	atLeast2Carbons		chebi_15422	pnictogenMolEntity
chebi_15335	atLeast2Carbons		chebi_15362	oxygenMolEntity		chebi_15614	exactly1CarboxyGroup		chebi_15625	chalcogenMolEntity		chebi_16592	atLeast2Carbons		chebi_15619	polyatomic		chebi_16486	polyatomic		chebi_15408	atLeast3Carbons		chebi_15408	atLeast3Carbons		chebi_15422	phosphorusMolEntity
chebi_15335	atLeast3Carbons		chebi_15362	pnictogenMolEntity		chebi_15614	carboxylicEster		chebi_15625	oxygenMolEntity		chebi_16592	atLeast3Carbons		chebi_15619	carboxylicAcid		chebi_16486	ketone		chebi_15408	atLeast4Carbons		chebi_15408	atLeast4Carbons		chebi_15422	carbonMolEntity
chebi_15335	atLeast4Carbons		chebi_15362	phosphorusMolEntity		chebi_15614	ketone		chebi_15625	carbonMolEntity		chebi_16592	atLeast4Carbons		chebi_15619	atLeast2CarboxyGroups		chebi_16486	saturated		chebi_15408	atLeast5Carbons		chebi_15408	atLeast5Carbons		chebi_15422	notHydroCarbon
chebi_15335	atLeast5Carbons		chebi_15362	carbonMolEntity		chebi_15614	saturated		chebi_15625	notHydroCarbon		chebi_16592	atLeast5Carbons		chebi_15619	exactly2CarboxyGroups		chebi_16486	heteroOrganic		chebi_15408	polyatomic		chebi_15408	polyatomic		chebi_15422	notHaloHydroCarbon
chebi_15335	polyatomic		chebi_15362	notHydroCarbon		chebi_15614	heteroOrganic		chebi_15625	notHaloHydroCarbon		chebi_16592	polyatomic		chebi_15619	carboxylicEster		chebi_15615	chebi_15615		chebi_15408	ketone		chebi_15408	ketone		chebi_15422	atLeast2Carbons
chebi_15335	hasBenzeneRing		chebi_15362	notHaloHydroCarbon		chebi_15753	chebi_15753		chebi_15625	atLeast2Carbons		chebi_16592	hasBenzeneRing		chebi_15619	unsaturated		chebi_15615	molecule		chebi_15408	unsaturated		chebi_15408	unsaturated		chebi_15422	atLeast3Carbons
chebi_15335	ketone		chebi_15362	atLeast2Carbons		chebi_15753	molecule		chebi_15625	atLeast3Carbons		chebi_16592	amine		chebi_15619	heteroOrganic		chebi_15615	chalcogenMolEntity		chebi_15408	heteroOrganic		chebi_15408	heteroOrganic		chebi_15422	atLeast4Carbons
chebi_15335	unsaturated		chebi_15362	atLeast3Carbons		chebi_15753	chalcogenMolEntity		chebi_15625	atLeast4Carbons		chebi_16592	unsaturated		chebi_15618	chebi_15618		chebi_15615	oxygenMolEntity		chebi_32374	chebi_32374		chebi_32374	chebi_32374		chebi_15422	atLeast5Carbons
chebi_15335	heteroOrganic		chebi_15362	exactly3Carbons		chebi_15753	oxygenMolEntity		chebi_15625	atLeast5Carbons		chebi_16592	heteroOrganic		chebi_15618	molecule		chebi_15615	carbonMolEntity		chebi_32374	molecule		chebi_32374	molecule		chebi_15422	polyatomic
chebi_15470	chebi_15470		chebi_15362	polyatomic		chebi_15753	carbonMolEntity		chebi_15625	polyatomic		chebi_16080	chebi_16080		chebi_15618	chalcogenMolEntity		chebi_15615	notHydroCarbon		chebi_32374	chalcogenMolEntity		chebi_32374	chalcogenMolEntity		chebi_15422	amine
chebi_15470	molecule		chebi_15362	ketone		chebi_15753	notHydroCarbon		chebi_15625	amine		chebi_16080	molecule		chebi_15618	oxygenMolEntity		chebi_15615	notHaloHydroCarbon		chebi_32374	oxygenMolEntity		chebi_32374	oxygenMolEntity		chebi_15422	unsaturated
chebi_15470	chlorineMolEntity		chebi_15362	saturated		chebi_15753	notHaloHydroCarbon		chebi_15625	unsaturated		chebi_16080	chalcogenMolEntity		chebi_15618	carbonMolEntity		chebi_15615	atLeast2Carbons		chebi_32374	carbonMolEntity		chebi_32374	carbonMolEntity		chebi_15422	heteroOrganic
chebi_15470	halogenMolEntity		chebi_15362	heteroOrganic		chebi_15753	atLeast2Carbons		chebi_15625	heteroOrganic		chebi_16080	oxygenMolEntity		chebi_15618	notHydroCarbon		chebi_15615	atLeast3Carbons		chebi_32374	notHydroCarbon		chebi_32374	notHydroCarbon		chebi_15423	chebi_15423
chebi_15470	sulfurMolEntity		chebi_15625	chebi_15625		chebi_15753	atLeast3Carbons		chebi_10100	chebi_10100		chebi_16080	carbonMolEntity		chebi_15618	notHaloHydroCarbon		chebi_15615	atLeast4Carbons		chebi_32374	notHaloHydroCarbon		chebi_32374	notHaloHydroCarbon		chebi_15423	molecule
chebi_15470	chalcogenMolEntity		chebi_15625	molecule		chebi_15753	atLeast4Carbons		chebi_10100	molecule		chebi_16080	notHydroCarbon		chebi_15618	atLeast2Carbons		chebi_15615	atLeast5Carbons		chebi_32374	atLeast2Carbons		chebi_32374	atLeast2Carbons		chebi_15423	chalcogenMolEntity
chebi_15470	oxygenMolEntity		chebi_15625	sulfurMolEntity		chebi_15753	atLeast5Carbons		chebi_10100	sulfurMolEntity		chebi_16080	notHaloHydroCarbon		chebi_15618	atLeast3Carbons		chebi_15615	polyatomic		chebi_32374	atLeast3Carbons		chebi_32374	atLeast3Carbons		chebi_15423	oxygenMolEntity
chebi_15470	pnictogenMolEntity		chebi_15625	chalcogenMolEntity		chebi_15753	polyatomic		chebi_10100	chalcogenMolEntity		chebi_16080	atLeast2Carbons		chebi_15618	atLeast4Carbons		chebi_15615	carboxylicAcid		chebi_32374	atLeast4Carbons		chebi_32374	atLeast4Carbons		chebi_15423	carbonMolEntity
chebi_15470	phosphorusMolEntity		chebi_15625	oxygenMolEntity		chebi_15753	carboxylicAcid		chebi_10100	oxygenMolEntity		chebi_16080	atLeast3Carbons		chebi_15618	atLeast5Carbons		chebi_15615	atLeast2CarboxyGroups		chebi_32374	atLeast5Carbons		chebi_32374	atLeast5Carbons		chebi_15423	hydrogenMolEntity
chebi_15470	carbonMolEntity		chebi_15625	carbonMolEntity		chebi_15753	atLeast2CarboxyGroups		chebi_10100	carbonMolEntity		chebi_16080	atLeast4Carbons		chebi_15618	polyatomic		chebi_15615	atLeast3CarboxyGroups		chebi_32374	polyatomic		chebi_32374	polyatomic		chebi_15423	notHydroCarbon
chebi_15470	notHydroCarbon		chebi_15625	notHydroCarbon		chebi_15753	exactly2CarboxyGroups		chebi_10100	notHydroCarbon		chebi_16080	exactly4Carbons		chebi_15618	carboxylicAcid		chebi_15615	carboxylicEster		chebi_32374	carboxylicAcid		chebi_32374	carboxylicAcid		chebi_15423	notHaloHydroCarbon
chebi_15470	notHaloHydroCarbon		chebi_15625	notHaloHydroCarbon		chebi_15753	carboxylicEster		chebi_10100	notHaloHydroCarbon		chebi_16080	polyatomic		chebi_15618	atLeast2CarboxyGroups		chebi_15615	saturated		chebi_32374	exactly1CarboxyGroup		chebi_32374	exactly1CarboxyGroup		chebi_15423	atLeast2Carbons
chebi_15470	atLeast2Carbons		chebi_15625	atLeast2Carbons		chebi_15753	ketone		chebi_10100	atLeast2Carbons		chebi_16080	carboxylicAcid		chebi_15618	exactly2CarboxyGroups		chebi_15615	heteroOrganic		chebi_32374	carboxylicEster		chebi_32374	carboxylicEster		chebi_15423	atLeast3Carbons
chebi_15470	atLeast3Carbons		chebi_15625	atLeast3Carbons		chebi_15753	saturated		chebi_10100	atLeast3Carbons		chebi_16080	exactly1CarboxyGroup		chebi_15618	carboxylicEster		chebi_16485	chebi_16485		chebi_32374	hasBenzeneRing		chebi_32374	hasBenzeneRing		chebi_15423	atLeast4Carbons
chebi_15470	atLeast4Carbons		chebi_15625	atLeast4Carbons		chebi_15753	heteroOrganic		chebi_10100	atLeast4Carbons		chebi_16080	carboxylicEster		chebi_15618	unsaturated		chebi_16485	molecule		chebi_32374	unsaturated		chebi_32374	unsaturated		chebi_15423	atLeast5Carbons
chebi_15470	atLeast5Carbons		chebi_15625	atLeast5Carbons		chebi_15891	chebi_15891		chebi_10100	atLeast5Carbons		chebi_16080	saturated		chebi_15618	heteroOrganic		chebi_16485	chalcogenMolEntity		chebi_32374	heteroOrganic		chebi_32374	heteroOrganic		chebi_15423	polyatomic
chebi_15470	polyatomic		chebi_15625	polyatomic		chebi_15891	molecule		chebi_10100	polyatomic		chebi_16080	heteroOrganic		chebi_16182	chebi_16182		chebi_16485	oxygenMolEntity		chebi_15415	chebi_15415		chebi_15415	chebi_15415		chebi_15423	carboxylicAcid
chebi_15470	hasBenzeneRing		chebi_15625	amine		chebi_15891	sulfurMolEntity		chebi_10100	hasBenzeneRing		chebi_17750	chebi_17750		chebi_16182	molecule		chebi_16485	carbonMolEntity		chebi_15415	molecule		chebi_15415	molecule		chebi_15423	exactly1CarboxyGroup
chebi_15470	amine		chebi_15625	unsaturated		chebi_15891	chalcogenMolEntity		chebi_10100	amine		chebi_17750	molecule		chebi_16182	chalcogenMolEntity		chebi_16485	hydrogenMolEntity		chebi_15415	carbonMolEntity		chebi_15415	carbonMolEntity		chebi_15423	carboxylicEster
chebi_15470	unsaturated		chebi_15625	heteroOrganic		chebi_15891	oxygenMolEntity		chebi_10100	unsaturated		chebi_17750	chalcogenMolEntity		chebi_16182	oxygenMolEntity		chebi_16485	notHydroCarbon		chebi_15415	hydrogenMolEntity		chebi_15415	hydrogenMolEntity		chebi_15423	hasFourMemberedRing
chebi_15470	heteroOrganic		chebi_13967	chebi_13967		chebi_15891	carbonMolEntity		chebi_10100	heteroOrganic		chebi_17750	oxygenMolEntity		chebi_16182	carbonMolEntity		chebi_16485	notHaloHydroCarbon		chebi_15415	hydroCarbon		chebi_15415	hydroCarbon		chebi_15423	unsaturated
chebi_15334	chebi_15334		chebi_13967	molecule		chebi_15891	notHydroCarbon		chebi_16170	chebi_16170		chebi_17750	carbonMolEntity		chebi_16182	hydrogenMolEntity		chebi_16485	atLeast2Carbons		chebi_15415	atLeast2Carbons		chebi_15415	atLeast2Carbons		chebi_15423	heteroOrganic
chebi_15334	molecule		chebi_13967	chlorineMolEntity		chebi_15891	notHaloHydroCarbon		chebi_16170	molecule		chebi_17750	notHydroCarbon		chebi_16182	notHydroCarbon		chebi_16485	atLeast3Carbons		chebi_15415	atLeast3Carbons		chebi_15415	atLeast3Carbons		chebi_15420	chebi_15420
chebi_15334	chalcogenMolEntity		chebi_13967	halogenMolEntity		chebi_15891	atLeast2Carbons		chebi_16170	inorganic		chebi_17750	notHaloHydroCarbon		chebi_16182	notHaloHydroCarbon		chebi_16485	atLeast4Carbons		chebi_15415	atLeast4Carbons		chebi_15415	atLeast4Carbons		chebi_15420	molecule
chebi_15334	oxygenMolEntity		chebi_13967	chalcogenMolEntity		chebi_15891	exactly2Carbons		chebi_16170	notHydroCarbon		chebi_17750	atLeast2Carbons		chebi_16182	atLeast2Carbons		chebi_16485	atLeast5Carbons		chebi_15415	atLeast5Carbons		chebi_15415	atLeast5Carbons		chebi_15420	chalcogenMolEntity
chebi_15334	carbonMolEntity		chebi_13967	oxygenMolEntity		chebi_15891	polyatomic		chebi_16170	notHaloHydroCarbon		chebi_17750	atLeast3Carbons		chebi_16182	atLeast3Carbons		chebi_16485	polyatomic		chebi_15415	polyatomic		chebi_15415	polyatomic		chebi_15420	oxygenMolEntity
chebi_15334	notHydroCarbon		chebi_13967	inorganic		chebi_15891	saturated		chebi_16170	monoatomic		chebi_17750	atLeast4Carbons		chebi_16182	atLeast4Carbons		chebi_16485	ketone		chebi_15415	unsaturated		chebi_15415	unsaturated		chebi_15420	carbonMolEntity
chebi_15334	notHaloHydroCarbon		chebi_13967	notHydroCarbon		chebi_15891	heteroOrganic		chebi_15428	chebi_15428		chebi_17750	atLeast5Carbons		chebi_16182	atLeast5Carbons		chebi_16485	unsaturated		chebi_15416	chebi_15416		chebi_15416	chebi_15416		chebi_15420	notHydroCarbon
chebi_15334	atLeast2Carbons		chebi_13967	notHaloHydroCarbon		chebi_15757	chebi_15757		chebi_15428	molecule		chebi_17750	polyatomic		chebi_16182	polyatomic		chebi_16485	heteroOrganic		chebi_15416	molecule		chebi_15416	molecule		chebi_15420	notHaloHydroCarbon
chebi_15334	atLeast3Carbons		chebi_13967	polyatomic		chebi_15757	molecule		chebi_15428	chalcogenMolEntity		chebi_17750	carboxylicEster		chebi_16182	saturated		chebi_29299	chebi_29299		chebi_15416	chalcogenMolEntity		chebi_15416	chalcogenMolEntity		chebi_15420	atLeast2Carbons
chebi_15334	atLeast4Carbons		chebi_15379	chebi_15379		chebi_15757	chalcogenMolEntity		chebi_15428	oxygenMolEntity		chebi_17750	saturated		chebi_16182	heteroOrganic		chebi_29299	molecule		chebi_15416	oxygenMolEntity		chebi_15416	oxygenMolEntity		chebi_15420	atLeast3Carbons
chebi_15334	atLeast5Carbons		chebi_15379	molecule		chebi_15757	oxygenMolEntity		chebi_15428	carbonMolEntity		chebi_17750	heteroOrganic		chebi_15617	chebi_15617		chebi_29299	hydrogenMolEntity		chebi_15416	carbonMolEntity		chebi_15416	carbonMolEntity		chebi_15420	atLeast4Carbons
chebi_15334	polyatomic		chebi_15379	chalcogenMolEntity		chebi_15757	carbonMolEntity		chebi_15428	notHydroCarbon		chebi_15625	chebi_15625		chebi_15617	molecule		chebi_29299	inorganic		chebi_15416	hydrogenMolEntity		chebi_15416	hydrogenMolEntity		chebi_15420	atLeast5Carbons
chebi_15334	carboxylicAcid		chebi_15379	oxygenMolEntity		chebi_15757	hydrogenMolEntity		chebi_15428	notHaloHydroCarbon		chebi_15625	molecule		chebi_15617	chalcogenMolEntity		chebi_29299	polyatomic		chebi_15416	notHydroCarbon		chebi_15416	notHydroCarbon		chebi_15420	polyatomic
chebi_15334	exactly1CarboxyGroup		chebi_15379	inorganic		chebi_15757	notHydroCarbon		chebi_15428	atLeast2Carbons		chebi_15625	sulfurMolEntity		chebi_15617	oxygenMolEntity		chebi_16199	chebi_16199		chebi_15416	notHaloHydroCarbon		chebi_15416	notHaloHydroCarbon		chebi_15420	unsaturated
chebi_15334	carboxylicEster		chebi_15379	notHydroCarbon		chebi_15757	notHaloHydroCarbon		chebi_15428	exactly2Carbons		chebi_15625	chalcogenMolEntity		chebi_15617	carbonMolEntity		chebi_16199	molecule		chebi_15416	atLeast2Carbons		chebi_15416	atLeast2Carbons		chebi_15420	heteroOrganic
chebi_15334	hasBenzeneRing		chebi_15379	notHaloHydroCarbon		chebi_15757	atLeast2Carbons		chebi_15428	polyatomic		chebi_15625	oxygenMolEntity		chebi_15617	notHydroCarbon		chebi_16199	chalcogenMolEntity		chebi_15416	atLeast3Carbons		chebi_15416	atLeast3Carbons		chebi_15421	chebi_15421
chebi_15334	unsaturated		chebi_15379	polyatomic		chebi_15757	atLeast3Carbons		chebi_15428	carboxylicAcid		chebi_15625	carbonMolEntity		chebi_15617	notHaloHydroCarbon		chebi_16199	oxygenMolEntity		chebi_15416	atLeast4Carbons		chebi_15416	atLeast4Carbons		chebi_15421	molecule
chebi_15334	heteroOrganic		chebi_15671	chebi_15671		chebi_15757	atLeast4Carbons		chebi_15428	exactly1CarboxyGroup		chebi_15625	notHydroCarbon		chebi_15617	atLeast2Carbons		chebi_16199	carbonMolEntity		chebi_15416	atLeast5Carbons		chebi_15416	atLeast5Carbons		chebi_15421	chalcogenMolEntity
chebi_15337	chebi_15337		chebi_15671	molecule		chebi_15757	atLeast5Carbons		chebi_15428	carboxylicEster		chebi_15625	notHaloHydroCarbon		chebi_15617	atLeast3Carbons		chebi_16199	notHydroCarbon		chebi_15416	polyatomic		chebi_15416	polyatomic		chebi_15421	oxygenMolEntity
chebi_15337	molecule		chebi_15671	chalcogenMolEntity		chebi_15757	polyatomic		chebi_15428	saturated		chebi_15625	atLeast2Carbons		chebi_15617	atLeast4Carbons		chebi_16199	notHaloHydroCarbon		chebi_15416	unsaturated		chebi_15416	unsaturated		chebi_15421	carbonMolEntity
chebi_15337	chalcogenMolEntity		chebi_15671	oxygenMolEntity		chebi_15757	carboxylicAcid		chebi_15428	heteroOrganic		chebi_15625	atLeast3Carbons		chebi_15617	atLeast5Carbons		chebi_16199	exactly1Carbon		chebi_15416	heteroOrganic		chebi_15416	heteroOrganic		chebi_15421	hydrogenMolEntity
chebi_15337	oxygenMolEntity		chebi_15671	carbonMolEntity		chebi_15757	exactly1CarboxyGroup		chebi_15424	chebi_15424		chebi_15625	atLeast4Carbons		chebi_15617	polyatomic		chebi_16199	polyatomic		chebi_15417	chebi_15417		chebi_15417	chebi_15417		chebi_15421	notHydroCarbon
chebi_15337	carbonMolEntity		chebi_15671	notHydroCarbon		chebi_15757	carboxylicEster		chebi_15424	molecule		chebi_15625	atLeast5Carbons		chebi_15617	carboxylicAcid		chebi_16199	saturated		chebi_15417	molecule		chebi_15417	molecule		chebi_15421	notHaloHydroCarbon
chebi_15337	notHydroCarbon		chebi_15671	notHaloHydroCarbon		chebi_15757	saturated		chebi_15424	chalcogenMolEntity		chebi_15625	polyatomic		chebi_15617	atLeast2CarboxyGroups		chebi_16199	heteroOrganic		chebi_15417	chalcogenMolEntity		chebi_15417	chalcogenMolEntity		chebi_15421	atLeast2Carbons
chebi_15337	notHaloHydroCarbon		chebi_15671	atLeast2Carbons		chebi_15757	heteroOrganic		chebi_15424	oxygenMolEntity		chebi_15625	amine		chebi_15617	exactly2CarboxyGroups		chebi_29298	chebi_29298		chebi_15417	oxygenMolEntity		chebi_15417	oxygenMolEntity		chebi_15421	atLeast3Carbons
chebi_15337	atLeast2Carbons		chebi_15671	atLeast3Carbons		chebi_16011	chebi_16011		chebi_15424	carbonMolEntity		chebi_15625	unsaturated		chebi_15617	carboxylicEster		chebi_29298	molecule		chebi_15417	carbonMolEntity		chebi_15417	carbonMolEntity		chebi_15421	atLeast4Carbons
chebi_15337	atLeast3Carbons		chebi_15671	atLeast4Carbons		chebi_16011	molecule		chebi_15424	hydrogenMolEntity		chebi_15625	heteroOrganic		chebi_15617	unsaturated		chebi_29298	hydrogenMolEntity		chebi_15417	hydrogenMolEntity		chebi_15417	hydrogenMolEntity		chebi_15421	atLeast5Carbons
chebi_15337	atLeast4Carbons		chebi_15671	exactly4Carbons		chebi_16011	chalcogenMolEntity		chebi_15424	notHydroCarbon		chebi_10100	chebi_10100		chebi_15617	heteroOrganic		chebi_29298	inorganic		chebi_15417	notHydroCarbon		chebi_15417	notHydroCarbon		chebi_15421	polyatomic
chebi_15337	atLeast5Carbons		chebi_15671	polyatomic		chebi_16011	oxygenMolEntity		chebi_15424	notHaloHydroCarbon		chebi_10100	molecule		chebi_16592	chebi_16592		chebi_29298	polyatomic		chebi_15417	notHaloHydroCarbon		chebi_15417	notHaloHydroCarbon		chebi_15421	unsaturated
chebi_15337	polyatomic		chebi_15671	carboxylicAcid		chebi_16011	carbonMolEntity		chebi_15424	atLeast2Carbons		chebi_10100	sulfurMolEntity		chebi_16592	molecule		chebi_16490	chebi_16490		chebi_15417	atLeast2Carbons		chebi_15417	atLeast2Carbons		chebi_15421	heteroOrganic
chebi_15337	carboxylicAcid		chebi_15671	atLeast2CarboxyGroups		chebi_16011	notHydroCarbon		chebi_15424	atLeast3Carbons		chebi_10100	chalcogenMolEntity		chebi_16592	chalcogenMolEntity		chebi_16490	molecule		chebi_15417	atLeast3Carbons		chebi_15417	atLeast3Carbons		chebi_30377	chebi_30377
chebi_15337	atLeast2CarboxyGroups		chebi_15671	exactly2CarboxyGroups		chebi_16011	notHaloHydroCarbon		chebi_15424	atLeast4Carbons		chebi_10100	oxygenMolEntity		chebi_16592	oxygenMolEntity		chebi_16490	sulfurMolEntity		chebi_15417	atLeast4Carbons		chebi_15417	atLeast4Carbons		chebi_30377	molecule
chebi_15337	exactly2CarboxyGroups		chebi_15671	carboxylicEster		chebi_16011	atLeast2Carbons		chebi_15424	atLeast5Carbons		chebi_10100	carbonMolEntity		chebi_16592	carbonMolEntity		chebi_16490	chalcogenMolEntity		chebi_15417	atLeast5Carbons		chebi_15417	atLeast5Carbons		chebi_30377	carbonMolEntity
chebi_15337	carboxylicEster		chebi_15671	saturated		chebi_16011	atLeast3Carbons		chebi_15424	polyatomic		chebi_10100	notHydroCarbon		chebi_16592	hydrogenMolEntity		chebi_16490	oxygenMolEntity		chebi_15417	polyatomic		chebi_15417	polyatomic		chebi_30377	hydroCarbon
chebi_15337	saturated		chebi_15671	heteroOrganic		chebi_16011	atLeast4Carbons		chebi_15424	carboxylicAcid		chebi_10100	notHaloHydroCarbon		chebi_16592	notHydroCarbon		chebi_16490	carbonMolEntity		chebi_15417	carboxylicAcid		chebi_15417	carboxylicAcid		chebi_30377	atLeast2Carbons
chebi_15337	heteroOrganic		chebi_15672	chebi_15672		chebi_16011	atLeast5Carbons		chebi_15424	exactly1CarboxyGroup		chebi_10100	atLeast2Carbons		chebi_16592	notHaloHydroCarbon		chebi_16490	notHydroCarbon		chebi_15417	exactly1CarboxyGroup		chebi_15417	exactly1CarboxyGroup		chebi_30377	atLeast3Carbons
chebi_12800	chebi_12800		chebi_15672	molecule		chebi_16011	polyatomic		chebi_15424	carboxylicEster		chebi_10100	atLeast3Carbons		chebi_16592	atLeast2Carbons		chebi_16490	notHaloHydroCarbon		chebi_15417	carboxylicEster		chebi_15417	carboxylicEster		chebi_30377	atLeast4Carbons
chebi_12800	molecule		chebi_15672	chalcogenMolEntity		chebi_16011	saturated		chebi_15424	hasFourMemberedRing		chebi_10100	atLeast4Carbons		chebi_16592	atLeast3Carbons		chebi_16490	atLeast2Carbons		chebi_15417	unsaturated		chebi_15417	unsaturated		chebi_30377	exactly4Carbons
chebi_12800	chalcogenMolEntity		chebi_15672	oxygenMolEntity		chebi_16011	heteroOrganic		chebi_15424	saturated		chebi_10100	atLeast5Carbons		chebi_16592	atLeast4Carbons		chebi_16490	atLeast3Carbons		chebi_15417	heteroOrganic		chebi_15417	heteroOrganic		chebi_30377	polyatomic
chebi_12800	oxygenMolEntity		chebi_15672	carbonMolEntity		chebi_16199	chebi_16199		chebi_15424	heteroOrganic		chebi_10100	polyatomic		chebi_16592	atLeast5Carbons		chebi_16490	atLeast4Carbons		chebi_15418	chebi_15418		chebi_15418	chebi_15418		chebi_30377	hasFourMemberedRing
chebi_12800	carbonMolEntity		chebi_15672	notHydroCarbon		chebi_16199	molecule		chebi_15425	chebi_15425		chebi_10100	hasBenzeneRing		chebi_16592	polyatomic		chebi_16490	atLeast5Carbons		chebi_15418	molecule		chebi_15418	molecule		chebi_30377	saturated
chebi_12800	notHydroCarbon		chebi_15672	notHaloHydroCarbon		chebi_16199	chalcogenMolEntity		chebi_15425	molecule		chebi_10100	amine		chebi_16592	hasBenzeneRing		chebi_16490	polyatomic		chebi_15418	chalcogenMolEntity		chebi_15418	chalcogenMolEntity		chebi_15408	chebi_15408
chebi_12800	notHaloHydroCarbon		chebi_15672	atLeast2Carbons		chebi_16199	oxygenMolEntity		chebi_15425	chalcogenMolEntity		chebi_10100	unsaturated		chebi_16592	amine		chebi_16490	carboxylicEster		chebi_15418	oxygenMolEntity		chebi_15418	oxygenMolEntity		chebi_15408	molecule
chebi_12800	atLeast2Carbons		chebi_15672	atLeast3Carbons		chebi_16199	carbonMolEntity		chebi_15425	oxygenMolEntity		chebi_10100	heteroOrganic		chebi_16592	unsaturated		chebi_16490	amine		chebi_15418	carbonMolEntity		chebi_15418	carbonMolEntity		chebi_15408	chalcogenMolEntity
chebi_12800	atLeast3Carbons		chebi_15672	atLeast4Carbons		chebi_16199	notHydroCarbon		chebi_15425	carbonMolEntity		chebi_16170	chebi_16170		chebi_16592	heteroOrganic		chebi_16490	ketone		chebi_15418	hydrogenMolEntity		chebi_15418	hydrogenMolEntity		chebi_15408	oxygenMolEntity
chebi_12800	atLeast4Carbons		chebi_15672	exactly4Carbons		chebi_16199	notHaloHydroCarbon		chebi_15425	notHydroCarbon		chebi_16170	molecule		chebi_16080	chebi_16080		chebi_16490	unsaturated		chebi_15418	notHydroCarbon		chebi_15418	notHydroCarbon		chebi_15408	carbonMolEntity
chebi_12800	atLeast5Carbons		chebi_15672	polyatomic		chebi_16199	exactly1Carbon		chebi_15425	notHaloHydroCarbon		chebi_16170	inorganic		chebi_16080	molecule		chebi_16490	heteroOrganic		chebi_15418	notHaloHydroCarbon		chebi_15418	notHaloHydroCarbon		chebi_15408	hydrogenMolEntity
chebi_12800	polyatomic		chebi_15672	carboxylicAcid		chebi_16199	polyatomic		chebi_15425	atLeast2Carbons		chebi_16170	notHydroCarbon		chebi_16080	chalcogenMolEntity		chebi_15619	chebi_15619		chebi_15418	atLeast2Carbons		chebi_15418	atLeast2Carbons		chebi_15408	notHydroCarbon
chebi_12800	unsaturated		chebi_15672	atLeast2CarboxyGroups		chebi_16199	saturated		chebi_15425	atLeast3Carbons		chebi_16170	notHaloHydroCarbon		chebi_16080	oxygenMolEntity		chebi_15619	molecule		chebi_15418	atLeast3Carbons		chebi_15418	atLeast3Carbons		chebi_15408	notHaloHydroCarbon
chebi_12800	heteroOrganic		chebi_15672	exactly2CarboxyGroups		chebi_16199	heteroOrganic		chebi_15425	atLeast4Carbons		chebi_16170	monoatomic		chebi_16080	carbonMolEntity		chebi_15619	chalcogenMolEntity		chebi_15418	atLeast4Carbons		chebi_15418	atLeast4Carbons		chebi_15408	atLeast2Carbons
chebi_13967	chebi_13967		chebi_15672	carboxylicEster		chebi_15569	chebi_15569		chebi_15425	atLeast5Carbons		chebi_15428	chebi_15428		chebi_16080	notHydroCarbon		chebi_15619	oxygenMolEntity		chebi_15418	atLeast5Carbons		chebi_15418	atLeast5Carbons		chebi_15408	atLeast3Carbons
chebi_13967	molecule		chebi_15672	saturated		chebi_15569	molecule		chebi_15425	polyatomic		chebi_15428	molecule		chebi_16080	notHaloHydroCarbon		chebi_15619	carbonMolEntity		chebi_15418	polyatomic		chebi_15418	polyatomic		chebi_15408	atLeast4Carbons
chebi_13967	chlorineMolEntity		chebi_15672	heteroOrganic		chebi_15569	chalcogenMolEntity		chebi_15425	carboxylicAcid		chebi_15428	chalcogenMolEntity		chebi_16080	atLeast2Carbons		chebi_15619	notHydroCarbon		chebi_15418	unsaturated		chebi_15418	unsaturated		chebi_15408	atLeast5Carbons
chebi_13967	halogenMolEntity		chebi_15574	chebi_15574		chebi_15569	oxygenMolEntity		chebi_15425	exactly1CarboxyGroup		chebi_15428	oxygenMolEntity		chebi_16080	atLeast3Carbons		chebi_15619	notHaloHydroCarbon		chebi_15418	heteroOrganic		chebi_15418	heteroOrganic		chebi_15408	polyatomic
chebi_13967	chalcogenMolEntity		chebi_15574	molecule		chebi_15569	carbonMolEntity		chebi_15425	carboxylicEster		chebi_15428	carbonMolEntity		chebi_16080	atLeast4Carbons		chebi_15619	atLeast2Carbons		chebi_15412	chebi_15412		chebi_15412	chebi_15412		chebi_15408	ketone
chebi_13967	oxygenMolEntity		chebi_15574	chalcogenMolEntity		chebi_15569	notHydroCarbon		chebi_15425	hasFourMemberedRing		chebi_15428	notHydroCarbon		chebi_16080	exactly4Carbons		chebi_15619	atLeast3Carbons		chebi_15412	molecule		chebi_15412	molecule		chebi_15408	unsaturated
chebi_13967	inorganic		chebi_15574	oxygenMolEntity		chebi_15569	notHaloHydroCarbon		chebi_15425	saturated		chebi_15428	notHaloHydroCarbon		chebi_16080	polyatomic		chebi_15619	atLeast4Carbons		chebi_15412	chalcogenMolEntity		chebi_15412	chalcogenMolEntity		chebi_15408	heteroOrganic
chebi_13967	notHydroCarbon		chebi_15574	carbonMolEntity		chebi_15569	atLeast2Carbons		chebi_15425	heteroOrganic		chebi_15428	atLeast2Carbons		chebi_16080	carboxylicAcid		chebi_15619	atLeast5Carbons		chebi_15412	oxygenMolEntity		chebi_15412	oxygenMolEntity		chebi_15415	chebi_15415
chebi_13967	notHaloHydroCarbon		chebi_15574	hydrogenMolEntity		chebi_15569	atLeast3Carbons		chebi_15421	chebi_15421		chebi_15428	exactly2Carbons		chebi_16080	exactly1CarboxyGroup		chebi_15619	polyatomic		chebi_15412	carbonMolEntity		chebi_15412	carbonMolEntity		chebi_15415	molecule
chebi_13967	polyatomic		chebi_15574	notHydroCarbon		chebi_15569	exactly3Carbons		chebi_15421	molecule		chebi_15428	polyatomic		chebi_16080	carboxylicEster		chebi_15619	carboxylicAcid		chebi_15412	notHydroCarbon		chebi_15412	notHydroCarbon		chebi_15415	carbonMolEntity
chebi_15478	chebi_15478		chebi_15574	notHaloHydroCarbon		chebi_15569	polyatomic		chebi_15421	chalcogenMolEntity		chebi_15428	carboxylicAcid		chebi_16080	saturated		chebi_15619	atLeast2CarboxyGroups		chebi_15412	notHaloHydroCarbon		chebi_15412	notHaloHydroCarbon		chebi_15415	hydrogenMolEntity
chebi_15478	molecule		chebi_15574	atLeast2Carbons		chebi_15569	saturated		chebi_15421	oxygenMolEntity		chebi_15428	exactly1CarboxyGroup		chebi_16080	heteroOrganic		chebi_15619	exactly2CarboxyGroups		chebi_15412	atLeast2Carbons		chebi_15412	atLeast2Carbons		chebi_15415	hydroCarbon
chebi_15478	sulfurMolEntity		chebi_15574	atLeast3Carbons		chebi_15569	heteroOrganic		chebi_15421	carbonMolEntity		chebi_15428	carboxylicEster		chebi_15626	chebi_15626		chebi_15619	carboxylicEster		chebi_15412	atLeast3Carbons		chebi_15412	atLeast3Carbons		chebi_15415	atLeast2Carbons
chebi_15478	chalcogenMolEntity		chebi_15574	atLeast4Carbons		chebi_15619	chebi_15619		chebi_15421	hydrogenMolEntity		chebi_15428	saturated		chebi_15626	molecule		chebi_15619	unsaturated		chebi_15412	exactly3Carbons		chebi_15412	exactly3Carbons		chebi_15415	atLeast3Carbons
chebi_15478	oxygenMolEntity		chebi_15574	atLeast5Carbons		chebi_15619	molecule		chebi_15421	notHydroCarbon		chebi_15428	heteroOrganic		chebi_15626	chalcogenMolEntity		chebi_15619	heteroOrganic		chebi_15412	polyatomic		chebi_15412	polyatomic		chebi_15415	atLeast4Carbons
chebi_15478	pnictogenMolEntity		chebi_15574	polyatomic		chebi_15619	chalcogenMolEntity		chebi_15421	notHaloHydroCarbon		chebi_15429	chebi_15429		chebi_15626	oxygenMolEntity		chebi_15618	chebi_15618		chebi_15412	carboxylicAcid		chebi_15412	carboxylicAcid		chebi_15415	atLeast5Carbons
chebi_15478	phosphorusMolEntity		chebi_15574	unsaturated		chebi_15619	oxygenMolEntity		chebi_15421	atLeast2Carbons		chebi_15429	molecule		chebi_15626	carbonMolEntity		chebi_15618	molecule		chebi_15412	exactly1CarboxyGroup		chebi_15412	exactly1CarboxyGroup		chebi_15415	polyatomic
chebi_15478	carbonMolEntity		chebi_15574	heteroOrganic		chebi_15619	carbonMolEntity		chebi_15421	atLeast3Carbons		chebi_15429	chalcogenMolEntity		chebi_15626	notHydroCarbon		chebi_15618	chalcogenMolEntity		chebi_15412	carboxylicEster		chebi_15412	carboxylicEster		chebi_15415	unsaturated
chebi_15478	notHydroCarbon		chebi_15575	chebi_15575		chebi_15619	notHydroCarbon		chebi_15421	atLeast4Carbons		chebi_15429	oxygenMolEntity		chebi_15626	notHaloHydroCarbon		chebi_15618	oxygenMolEntity		chebi_15412	saturated		chebi_15412	saturated		chebi_32374	chebi_32374
chebi_15478	notHaloHydroCarbon		chebi_15575	molecule		chebi_15619	notHaloHydroCarbon		chebi_15421	atLeast5Carbons		chebi_15429	inorganic		chebi_15626	atLeast2Carbons		chebi_15618	carbonMolEntity		chebi_15412	heteroOrganic		chebi_15412	heteroOrganic		chebi_32374	molecule
chebi_15478	atLeast2Carbons		chebi_15575	chalcogenMolEntity		chebi_15619	atLeast2Carbons		chebi_15421	polyatomic		chebi_15429	notHydroCarbon		chebi_15626	atLeast3Carbons		chebi_15618	notHydroCarbon		chebi_15413	chebi_15413		chebi_15413	chebi_15413		chebi_32374	chalcogenMolEntity
chebi_15478	atLeast3Carbons		chebi_15575	oxygenMolEntity		chebi_15619	atLeast3Carbons		chebi_15421	unsaturated		chebi_15429	notHaloHydroCarbon		chebi_15626	atLeast4Carbons		chebi_15618	notHaloHydroCarbon		chebi_15413	molecule		chebi_15413	molecule		chebi_32374	oxygenMolEntity
chebi_15478	atLeast4Carbons		chebi_15575	carbonMolEntity		chebi_15619	atLeast4Carbons		chebi_15421	heteroOrganic		chebi_15429	polyatomic		chebi_15626	atLeast5Carbons		chebi_15618	atLeast2Carbons		chebi_15413	chalcogenMolEntity		chebi_15413	chalcogenMolEntity		chebi_32374	carbonMolEntity
chebi_15478	atLeast5Carbons		chebi_15575	hydrogenMolEntity		chebi_15619	atLeast5Carbons		chebi_16177	chebi_16177		chebi_15424	chebi_15424		chebi_15626	polyatomic		chebi_15618	atLeast3Carbons		chebi_15413	oxygenMolEntity		chebi_15413	oxygenMolEntity		chebi_32374	notHydroCarbon
chebi_15478	polyatomic		chebi_15575	notHydroCarbon		chebi_15619	polyatomic		chebi_16177	molecule		chebi_15424	molecule		chebi_15626	carboxylicAcid		chebi_15618	atLeast4Carbons		chebi_15413	carbonMolEntity		chebi_15413	carbonMolEntity		chebi_32374	notHaloHydroCarbon
chebi_15478	amine		chebi_15575	notHaloHydroCarbon		chebi_15619	carboxylicAcid		chebi_16177	chalcogenMolEntity		chebi_15424	chalcogenMolEntity		chebi_15626	exactly1CarboxyGroup		chebi_15618	atLeast5Carbons		chebi_15413	notHydroCarbon		chebi_15413	notHydroCarbon		chebi_32374	atLeast2Carbons
chebi_15478	unsaturated		chebi_15575	atLeast2Carbons		chebi_15619	atLeast2CarboxyGroups		chebi_16177	oxygenMolEntity		chebi_15424	oxygenMolEntity		chebi_15626	carboxylicEster		chebi_15618	polyatomic		chebi_15413	notHaloHydroCarbon		chebi_15413	notHaloHydroCarbon		chebi_32374	atLeast3Carbons
chebi_15478	heteroOrganic		chebi_15575	atLeast3Carbons		chebi_15619	exactly2CarboxyGroups		chebi_16177	carbonMolEntity		chebi_15424	carbonMolEntity		chebi_15626	unsaturated		chebi_15618	carboxylicAcid		chebi_15413	atLeast2Carbons		chebi_15413	atLeast2Carbons		chebi_32374	atLeast4Carbons
chebi_15379	chebi_15379		chebi_15575	atLeast4Carbons		chebi_15619	carboxylicEster		chebi_16177	notHydroCarbon		chebi_15424	hydrogenMolEntity		chebi_15626	heteroOrganic		chebi_15618	atLeast2CarboxyGroups		chebi_15413	atLeast3Carbons		chebi_15413	atLeast3Carbons		chebi_32374	atLeast5Carbons
chebi_15379	molecule		chebi_15575	atLeast5Carbons		chebi_15619	unsaturated		chebi_16177	notHaloHydroCarbon		chebi_15424	notHydroCarbon		chebi_17750	chebi_17750		chebi_15618	exactly2CarboxyGroups		chebi_15413	atLeast4Carbons		chebi_15413	atLeast4Carbons		chebi_32374	polyatomic
chebi_15379	chalcogenMolEntity		chebi_15575	polyatomic		chebi_15619	heteroOrganic		chebi_16177	atLeast2Carbons		chebi_15424	notHaloHydroCarbon		chebi_17750	molecule		chebi_15618	carboxylicEster		chebi_15413	atLeast5Carbons		chebi_15413	atLeast5Carbons		chebi_32374	carboxylicAcid
chebi_15379	oxygenMolEntity		chebi_15575	unsaturated		chebi_15368	chebi_15368		chebi_16177	atLeast3Carbons		chebi_15424	atLeast2Carbons		chebi_17750	chalcogenMolEntity		chebi_15618	unsaturated		chebi_15413	polyatomic		chebi_15413	polyatomic		chebi_32374	exactly1CarboxyGroup
chebi_15379	inorganic		chebi_15575	heteroOrganic		chebi_15368	molecule		chebi_16177	atLeast4Carbons		chebi_15424	atLeast3Carbons		chebi_17750	oxygenMolEntity		chebi_15618	heteroOrganic		chebi_15413	hasBenzeneRing		chebi_15413	hasBenzeneRing		chebi_32374	carboxylicEster
chebi_15379	notHydroCarbon		chebi_15675	chebi_15675		chebi_15368	chalcogenMolEntity		chebi_16177	atLeast5Carbons		chebi_15424	atLeast4Carbons		chebi_17750	carbonMolEntity		chebi_16182	chebi_16182		chebi_15413	ketone		chebi_15413	ketone		chebi_32374	hasBenzeneRing
chebi_15379	notHaloHydroCarbon		chebi_15675	molecule		chebi_15368	oxygenMolEntity		chebi_16177	polyatomic		chebi_15424	atLeast5Carbons		chebi_17750	notHydroCarbon		chebi_16182	molecule		chebi_15413	unsaturated		chebi_15413	unsaturated		chebi_32374	unsaturated
chebi_15379	polyatomic		chebi_15675	chalcogenMolEntity		chebi_15368	carbonMolEntity		chebi_16177	saturated		chebi_15424	polyatomic		chebi_17750	notHaloHydroCarbon		chebi_16182	chalcogenMolEntity		chebi_15413	heteroOrganic		chebi_15413	heteroOrganic		chebi_32374	heteroOrganic
chebi_12387	chebi_12387		chebi_15675	oxygenMolEntity		chebi_15368	hydrogenMolEntity		chebi_16177	heteroOrganic		chebi_15424	carboxylicAcid		chebi_17750	atLeast2Carbons		chebi_16182	oxygenMolEntity		chebi_28825	chebi_28825		chebi_28825	chebi_28825		chebi_15416	chebi_15416
chebi_12387	molecule		chebi_15675	carbonMolEntity		chebi_15368	notHydroCarbon		chebi_15703	chebi_15703		chebi_15424	exactly1CarboxyGroup		chebi_17750	atLeast3Carbons		chebi_16182	carbonMolEntity		chebi_28825	molecule		chebi_28825	molecule		chebi_15416	molecule
chebi_12387	chalcogenMolEntity		chebi_15675	notHydroCarbon		chebi_15368	notHaloHydroCarbon		chebi_15703	molecule		chebi_15424	carboxylicEster		chebi_17750	atLeast4Carbons		chebi_16182	hydrogenMolEntity		chebi_28825	chalcogenMolEntity		chebi_28825	chalcogenMolEntity		chebi_15416	chalcogenMolEntity
chebi_12387	oxygenMolEntity		chebi_15675	notHaloHydroCarbon		chebi_15368	atLeast2Carbons		chebi_15703	chalcogenMolEntity		chebi_15424	hasFourMemberedRing		chebi_17750	atLeast5Carbons		chebi_16182	notHydroCarbon		chebi_28825	oxygenMolEntity		chebi_28825	oxygenMolEntity		chebi_15416	oxygenMolEntity
chebi_12387	pnictogenMolEntity		chebi_15675	atLeast2Carbons		chebi_15368	atLeast3Carbons		chebi_15703	oxygenMolEntity		chebi_15424	saturated		chebi_17750	polyatomic		chebi_16182	notHaloHydroCarbon		chebi_28825	carbonMolEntity		chebi_28825	carbonMolEntity		chebi_15416	carbonMolEntity
chebi_12387	phosphorusMolEntity		chebi_15675	atLeast3Carbons		chebi_15368	exactly3Carbons		chebi_15703	pnictogenMolEntity		chebi_15424	heteroOrganic		chebi_17750	carboxylicEster		chebi_16182	atLeast2Carbons		chebi_28825	notHydroCarbon		chebi_28825	notHydroCarbon		chebi_15416	hydrogenMolEntity
chebi_12387	carbonMolEntity		chebi_15675	exactly3Carbons		chebi_15368	polyatomic		chebi_15703	phosphorusMolEntity		chebi_15425	chebi_15425		chebi_17750	saturated		chebi_16182	atLeast3Carbons		chebi_28825	notHaloHydroCarbon		chebi_28825	notHaloHydroCarbon		chebi_15416	notHydroCarbon
chebi_12387	notHydroCarbon		chebi_15675	polyatomic		chebi_15368	unsaturated		chebi_15703	carbonMolEntity		chebi_15425	molecule		chebi_17750	heteroOrganic		chebi_16182	atLeast4Carbons		chebi_28825	atLeast2Carbons		chebi_28825	atLeast2Carbons		chebi_15416	notHaloHydroCarbon
chebi_12387	notHaloHydroCarbon		chebi_15675	saturated		chebi_15368	heteroOrganic		chebi_15703	notHydroCarbon		chebi_15425	chalcogenMolEntity		chebi_15625	chebi_15625		chebi_16182	atLeast5Carbons		chebi_28825	atLeast3Carbons		chebi_28825	atLeast3Carbons		chebi_15416	atLeast2Carbons
chebi_12387	atLeast2Carbons		chebi_15675	heteroOrganic		chebi_15618	chebi_15618		chebi_15703	notHaloHydroCarbon		chebi_15425	oxygenMolEntity		chebi_15625	molecule		chebi_16182	polyatomic		chebi_28825	atLeast4Carbons		chebi_28825	atLeast4Carbons		chebi_15416	atLeast3Carbons
chebi_12387	atLeast3Carbons		chebi_15676	chebi_15676		chebi_15618	molecule		chebi_15703	atLeast2Carbons		chebi_15425	carbonMolEntity		chebi_15625	sulfurMolEntity		chebi_16182	saturated		chebi_28825	atLeast5Carbons		chebi_28825	atLeast5Carbons		chebi_15416	atLeast4Carbons
chebi_12387	atLeast4Carbons		chebi_15676	molecule		chebi_15618	chalcogenMolEntity		chebi_15703	atLeast3Carbons		chebi_15425	notHydroCarbon		chebi_15625	chalcogenMolEntity		chebi_16182	heteroOrganic		chebi_28825	polyatomic		chebi_28825	polyatomic		chebi_15416	atLeast5Carbons
chebi_12387	atLeast5Carbons		chebi_15676	chalcogenMolEntity		chebi_15618	oxygenMolEntity		chebi_15703	atLeast4Carbons		chebi_15425	notHaloHydroCarbon		chebi_15625	oxygenMolEntity		chebi_15617	chebi_15617		chebi_28825	carboxylicEster		chebi_28825	carboxylicEster		chebi_15416	polyatomic
chebi_12387	polyatomic		chebi_15676	oxygenMolEntity		chebi_15618	carbonMolEntity		chebi_15703	atLeast5Carbons		chebi_15425	atLeast2Carbons		chebi_15625	carbonMolEntity		chebi_15617	molecule		chebi_28825	saturated		chebi_28825	saturated		chebi_15416	unsaturated
chebi_12387	saturated		chebi_15676	carbonMolEntity		chebi_15618	notHydroCarbon		chebi_15703	polyatomic		chebi_15425	atLeast3Carbons		chebi_15625	notHydroCarbon		chebi_15617	chalcogenMolEntity		chebi_28825	heteroOrganic		chebi_28825	heteroOrganic		chebi_15416	heteroOrganic
chebi_12387	heteroOrganic		chebi_15676	notHydroCarbon		chebi_15618	notHaloHydroCarbon		chebi_15703	saturated		chebi_15425	atLeast4Carbons		chebi_15625	notHaloHydroCarbon		chebi_15617	oxygenMolEntity		chebi_15410	chebi_15410		chebi_15410	chebi_15410		chebi_15417	chebi_15417
chebi_15533	chebi_15533		chebi_15676	notHaloHydroCarbon		chebi_15618	atLeast2Carbons		chebi_15703	heteroOrganic		chebi_15425	atLeast5Carbons		chebi_15625	atLeast2Carbons		chebi_15617	carbonMolEntity		chebi_15410	molecule		chebi_15410	molecule		chebi_15417	molecule
chebi_15533	molecule		chebi_15676	atLeast2Carbons		chebi_15618	atLeast3Carbons		chebi_15415	chebi_15415		chebi_15425	polyatomic		chebi_15625	atLeast3Carbons		chebi_15617	notHydroCarbon		chebi_15410	chalcogenMolEntity		chebi_15410	chalcogenMolEntity		chebi_15417	chalcogenMolEntity
chebi_15533	sulfurMolEntity		chebi_15676	atLeast3Carbons		chebi_15618	atLeast4Carbons		chebi_15415	molecule		chebi_15425	carboxylicAcid		chebi_15625	atLeast4Carbons		chebi_15617	notHaloHydroCarbon		chebi_15410	oxygenMolEntity		chebi_15410	oxygenMolEntity		chebi_15417	oxygenMolEntity
chebi_15533	chalcogenMolEntity		chebi_15676	atLeast4Carbons		chebi_15618	atLeast5Carbons		chebi_15415	carbonMolEntity		chebi_15425	exactly1CarboxyGroup		chebi_15625	atLeast5Carbons		chebi_15617	atLeast2Carbons		chebi_15410	carbonMolEntity		chebi_15410	carbonMolEntity		chebi_15417	carbonMolEntity
chebi_15533	oxygenMolEntity		chebi_15676	exactly4Carbons		chebi_15618	polyatomic		chebi_15415	hydrogenMolEntity		chebi_15425	carboxylicEster		chebi_15625	polyatomic		chebi_15617	atLeast3Carbons		chebi_15410	notHydroCarbon		chebi_15410	notHydroCarbon		chebi_15417	hydrogenMolEntity
chebi_15533	pnictogenMolEntity		chebi_15676	polyatomic		chebi_15618	carboxylicAcid		chebi_15415	hydroCarbon		chebi_15425	hasFourMemberedRing		chebi_15625	amine		chebi_15617	atLeast4Carbons		chebi_15410	notHaloHydroCarbon		chebi_15410	notHaloHydroCarbon		chebi_15417	notHydroCarbon
chebi_15533	phosphorusMolEntity		chebi_15676	saturated		chebi_15618	atLeast2CarboxyGroups		chebi_15415	atLeast2Carbons		chebi_15425	saturated		chebi_15625	unsaturated		chebi_15617	atLeast5Carbons		chebi_15410	atLeast2Carbons		chebi_15410	atLeast2Carbons		chebi_15417	notHaloHydroCarbon
chebi_15533	carbonMolEntity		chebi_15676	heteroOrganic		chebi_15618	exactly2CarboxyGroups		chebi_15415	atLeast3Carbons		chebi_15425	heteroOrganic		chebi_15625	heteroOrganic		chebi_15617	polyatomic		chebi_15410	atLeast3Carbons		chebi_15410	atLeast3Carbons		chebi_15417	atLeast2Carbons
chebi_15533	notHydroCarbon		chebi_15573	chebi_15573		chebi_15618	carboxylicEster		chebi_15415	atLeast4Carbons		chebi_15422	chebi_15422		chebi_15622	chebi_15622		chebi_15617	carboxylicAcid		chebi_15410	atLeast4Carbons		chebi_15410	atLeast4Carbons		chebi_15417	atLeast3Carbons
chebi_15533	notHaloHydroCarbon		chebi_15573	molecule		chebi_15618	unsaturated		chebi_15415	atLeast5Carbons		chebi_15422	molecule		chebi_15622	molecule		chebi_15617	atLeast2CarboxyGroups		chebi_15410	atLeast5Carbons		chebi_15410	atLeast5Carbons		chebi_15417	atLeast4Carbons
chebi_15533	atLeast2Carbons		chebi_15573	chalcogenMolEntity		chebi_15618	heteroOrganic		chebi_15415	polyatomic		chebi_15422	chalcogenMolEntity		chebi_15622	chalcogenMolEntity		chebi_15617	exactly2CarboxyGroups		chebi_15410	polyatomic		chebi_15410	polyatomic		chebi_15417	atLeast5Carbons
chebi_15533	atLeast3Carbons		chebi_15573	oxygenMolEntity		chebi_16182	chebi_16182		chebi_15415	unsaturated		chebi_15422	oxygenMolEntity		chebi_15622	oxygenMolEntity		chebi_15617	carboxylicEster		chebi_15410	ketone		chebi_15410	ketone		chebi_15417	polyatomic
chebi_15533	atLeast4Carbons		chebi_15573	pnictogenMolEntity		chebi_16182	molecule		chebi_32374	chebi_32374		chebi_15422	pnictogenMolEntity		chebi_15622	carbonMolEntity		chebi_15617	unsaturated		chebi_15410	saturated		chebi_15410	saturated		chebi_15417	carboxylicAcid
chebi_15533	atLeast5Carbons		chebi_15573	phosphorusMolEntity		chebi_16182	chalcogenMolEntity		chebi_32374	molecule		chebi_15422	phosphorusMolEntity		chebi_15622	notHydroCarbon		chebi_15617	heteroOrganic		chebi_15410	heteroOrganic		chebi_15410	heteroOrganic		chebi_15417	exactly1CarboxyGroup
chebi_15533	polyatomic		chebi_15573	carbonMolEntity		chebi_16182	oxygenMolEntity		chebi_32374	chalcogenMolEntity		chebi_15422	carbonMolEntity		chebi_15622	notHaloHydroCarbon		chebi_16592	chebi_16592		chebi_11553	chebi_11553		chebi_11553	chebi_11553		chebi_15417	carboxylicEster
chebi_15533	amine		chebi_15573	notHydroCarbon		chebi_16182	carbonMolEntity		chebi_32374	oxygenMolEntity		chebi_15422	notHydroCarbon		chebi_15622	atLeast2Carbons		chebi_16592	molecule		chebi_11553	molecule		chebi_11553	molecule		chebi_15417	unsaturated
chebi_15533	unsaturated		chebi_15573	notHaloHydroCarbon		chebi_16182	hydrogenMolEntity		chebi_32374	carbonMolEntity		chebi_15422	notHaloHydroCarbon		chebi_15622	atLeast3Carbons		chebi_16592	chalcogenMolEntity		chebi_11553	chalcogenMolEntity		chebi_11553	chalcogenMolEntity		chebi_15417	heteroOrganic
chebi_15533	heteroOrganic		chebi_15573	atLeast2Carbons		chebi_16182	notHydroCarbon		chebi_32374	notHydroCarbon		chebi_15422	atLeast2Carbons		chebi_15622	atLeast4Carbons		chebi_16592	oxygenMolEntity		chebi_11553	oxygenMolEntity		chebi_11553	oxygenMolEntity		chebi_15418	chebi_15418
chebi_15428	chebi_15428		chebi_15573	exactly2Carbons		chebi_16182	notHaloHydroCarbon		chebi_32374	notHaloHydroCarbon		chebi_15422	atLeast3Carbons		chebi_15622	atLeast5Carbons		chebi_16592	carbonMolEntity		chebi_11553	carbonMolEntity		chebi_11553	carbonMolEntity		chebi_15418	molecule
chebi_15428	molecule		chebi_15573	polyatomic		chebi_16182	atLeast2Carbons		chebi_32374	atLeast2Carbons		chebi_15422	atLeast4Carbons		chebi_15622	polyatomic		chebi_16592	hydrogenMolEntity		chebi_11553	notHydroCarbon		chebi_11553	notHydroCarbon		chebi_15418	chalcogenMolEntity
chebi_15428	chalcogenMolEntity		chebi_15573	saturated		chebi_16182	atLeast3Carbons		chebi_32374	atLeast3Carbons		chebi_15422	atLeast5Carbons		chebi_15622	carboxylicAcid		chebi_16592	notHydroCarbon		chebi_11553	notHaloHydroCarbon		chebi_11553	notHaloHydroCarbon		chebi_15418	oxygenMolEntity
chebi_15428	oxygenMolEntity		chebi_15573	organophosphorus		chebi_16182	atLeast4Carbons		chebi_32374	atLeast4Carbons		chebi_15422	polyatomic		chebi_15622	exactly1CarboxyGroup		chebi_16592	notHaloHydroCarbon		chebi_11553	atLeast2Carbons		chebi_11553	atLeast2Carbons		chebi_15418	carbonMolEntity
chebi_15428	carbonMolEntity		chebi_15573	heteroOrganic		chebi_16182	atLeast5Carbons		chebi_32374	atLeast5Carbons		chebi_15422	amine		chebi_15622	carboxylicEster		chebi_16592	atLeast2Carbons		chebi_11553	atLeast3Carbons		chebi_11553	atLeast3Carbons		chebi_15418	hydrogenMolEntity
chebi_15428	notHydroCarbon		chebi_15428	chebi_15428		chebi_16182	polyatomic		chebi_32374	polyatomic		chebi_15422	unsaturated		chebi_15622	ketone		chebi_16592	atLeast3Carbons		chebi_11553	atLeast4Carbons		chebi_11553	atLeast4Carbons		chebi_15418	notHydroCarbon
chebi_15428	notHaloHydroCarbon		chebi_15428	molecule		chebi_16182	saturated		chebi_32374	carboxylicAcid		chebi_15422	heteroOrganic		chebi_15622	saturated		chebi_16592	atLeast4Carbons		chebi_11553	atLeast5Carbons		chebi_11553	atLeast5Carbons		chebi_15418	notHaloHydroCarbon
chebi_15428	atLeast2Carbons		chebi_15428	chalcogenMolEntity		chebi_16182	heteroOrganic		chebi_32374	exactly1CarboxyGroup		chebi_15421	chebi_15421		chebi_15622	heteroOrganic		chebi_16592	atLeast5Carbons		chebi_11553	polyatomic		chebi_11553	polyatomic		chebi_15418	atLeast2Carbons
chebi_15428	exactly2Carbons		chebi_15428	oxygenMolEntity		chebi_15617	chebi_15617		chebi_32374	carboxylicEster		chebi_15421	molecule		chebi_15620	chebi_15620		chebi_16592	polyatomic		chebi_11553	carboxylicEster		chebi_11553	carboxylicEster		chebi_15418	atLeast3Carbons
chebi_15428	polyatomic		chebi_15428	carbonMolEntity		chebi_15617	molecule		chebi_32374	hasBenzeneRing		chebi_15421	chalcogenMolEntity		chebi_15620	molecule		chebi_16592	hasBenzeneRing		chebi_11553	ketone		chebi_11553	ketone		chebi_15418	atLeast4Carbons
chebi_15428	carboxylicAcid		chebi_15428	notHydroCarbon		chebi_15617	chalcogenMolEntity		chebi_32374	unsaturated		chebi_15421	oxygenMolEntity		chebi_15620	chalcogenMolEntity		chebi_16592	amine		chebi_11553	saturated		chebi_11553	saturated		chebi_15418	atLeast5Carbons
chebi_15428	exactly1CarboxyGroup		chebi_15428	notHaloHydroCarbon		chebi_15617	oxygenMolEntity		chebi_32374	heteroOrganic		chebi_15421	carbonMolEntity		chebi_15620	oxygenMolEntity		chebi_16592	unsaturated		chebi_11553	heteroOrganic		chebi_11553	heteroOrganic		chebi_15418	polyatomic
chebi_15428	carboxylicEster		chebi_15428	atLeast2Carbons		chebi_15617	carbonMolEntity		chebi_15506	chebi_15506		chebi_15421	hydrogenMolEntity		chebi_15620	carbonMolEntity		chebi_16592	heteroOrganic		chebi_15487	chebi_15487		chebi_15487	chebi_15487		chebi_15418	unsaturated
chebi_15428	saturated		chebi_15428	exactly2Carbons		chebi_15617	notHydroCarbon		chebi_15506	molecule		chebi_15421	notHydroCarbon		chebi_15620	notHydroCarbon		chebi_16281	chebi_16281		chebi_15487	molecule		chebi_15487	molecule		chebi_15418	heteroOrganic
chebi_15428	heteroOrganic		chebi_15428	polyatomic		chebi_15617	notHaloHydroCarbon		chebi_15506	sulfurMolEntity		chebi_15421	notHaloHydroCarbon		chebi_15620	notHaloHydroCarbon		chebi_16281	molecule		chebi_15487	sulfurMolEntity		chebi_15487	sulfurMolEntity		chebi_15412	chebi_15412
chebi_15465	chebi_15465		chebi_15428	carboxylicAcid		chebi_15617	atLeast2Carbons		chebi_15506	chalcogenMolEntity		chebi_15421	atLeast2Carbons		chebi_15620	atLeast2Carbons		chebi_16281	chalcogenMolEntity		chebi_15487	chalcogenMolEntity		chebi_15487	chalcogenMolEntity		chebi_15412	molecule
chebi_15465	molecule		chebi_15428	exactly1CarboxyGroup		chebi_15617	atLeast3Carbons		chebi_15506	oxygenMolEntity		chebi_15421	atLeast3Carbons		chebi_15620	atLeast3Carbons		chebi_16281	oxygenMolEntity		chebi_15487	oxygenMolEntity		chebi_15487	oxygenMolEntity		chebi_15412	chalcogenMolEntity
chebi_15465	sulfurMolEntity		chebi_15428	carboxylicEster		chebi_15617	atLeast4Carbons		chebi_15506	pnictogenMolEntity		chebi_15421	atLeast4Carbons		chebi_15620	atLeast4Carbons		chebi_16281	carbonMolEntity		chebi_15487	pnictogenMolEntity		chebi_15487	pnictogenMolEntity		chebi_15412	oxygenMolEntity
chebi_15465	chalcogenMolEntity		chebi_15428	saturated		chebi_15617	atLeast5Carbons		chebi_15506	phosphorusMolEntity		chebi_15421	atLeast5Carbons		chebi_15620	exactly4Carbons		chebi_16281	notHydroCarbon		chebi_15487	phosphorusMolEntity		chebi_15487	phosphorusMolEntity		chebi_15412	carbonMolEntity
chebi_15465	oxygenMolEntity		chebi_15428	heteroOrganic		chebi_15617	polyatomic		chebi_15506	carbonMolEntity		chebi_15421	polyatomic		chebi_15620	polyatomic		chebi_16281	notHaloHydroCarbon		chebi_15487	carbonMolEntity		chebi_15487	carbonMolEntity		chebi_15412	notHydroCarbon
chebi_15465	pnictogenMolEntity		chebi_15424	chebi_15424		chebi_15617	carboxylicAcid		chebi_15506	notHydroCarbon		chebi_15421	unsaturated		chebi_15620	carboxylicAcid		chebi_16281	atLeast2Carbons		chebi_15487	notHydroCarbon		chebi_15487	notHydroCarbon		chebi_15412	notHaloHydroCarbon
chebi_15465	phosphorusMolEntity		chebi_15424	molecule		chebi_15617	atLeast2CarboxyGroups		chebi_15506	notHaloHydroCarbon		chebi_15421	heteroOrganic		chebi_15620	exactly1CarboxyGroup		chebi_16281	atLeast3Carbons		chebi_15487	notHaloHydroCarbon		chebi_15487	notHaloHydroCarbon		chebi_15412	atLeast2Carbons
chebi_15465	carbonMolEntity		chebi_15424	chalcogenMolEntity		chebi_15617	exactly2CarboxyGroups		chebi_15506	atLeast2Carbons		chebi_16177	chebi_16177		chebi_15620	carboxylicEster		chebi_16281	atLeast4Carbons		chebi_15487	atLeast2Carbons		chebi_15487	atLeast2Carbons		chebi_15412	atLeast3Carbons
chebi_15465	notHydroCarbon		chebi_15424	oxygenMolEntity		chebi_15617	carboxylicEster		chebi_15506	atLeast3Carbons		chebi_16177	molecule		chebi_15620	saturated		chebi_16281	atLeast5Carbons		chebi_15487	atLeast3Carbons		chebi_15487	atLeast3Carbons		chebi_15412	exactly3Carbons
chebi_15465	notHaloHydroCarbon		chebi_15424	carbonMolEntity		chebi_15617	unsaturated		chebi_15506	atLeast4Carbons		chebi_16177	chalcogenMolEntity		chebi_15620	heteroOrganic		chebi_16281	polyatomic		chebi_15487	atLeast4Carbons		chebi_15487	atLeast4Carbons		chebi_15412	polyatomic
chebi_15465	atLeast2Carbons		chebi_15424	hydrogenMolEntity		chebi_15617	heteroOrganic		chebi_15506	atLeast5Carbons		chebi_16177	oxygenMolEntity		chebi_15621	chebi_15621		chebi_16281	carboxylicAcid		chebi_15487	atLeast5Carbons		chebi_15487	atLeast5Carbons		chebi_15412	carboxylicAcid
chebi_15465	atLeast3Carbons		chebi_15424	notHydroCarbon		chebi_15365	chebi_15365		chebi_15506	polyatomic		chebi_16177	carbonMolEntity		chebi_15621	molecule		chebi_16281	atLeast2CarboxyGroups		chebi_15487	polyatomic		chebi_15487	polyatomic		chebi_15412	exactly1CarboxyGroup
chebi_15465	atLeast4Carbons		chebi_15424	notHaloHydroCarbon		chebi_15365	molecule		chebi_15506	amine		chebi_16177	notHydroCarbon		chebi_15621	chalcogenMolEntity		chebi_16281	atLeast3CarboxyGroups		chebi_15487	amine		chebi_15487	amine		chebi_15412	carboxylicEster
chebi_15465	atLeast5Carbons		chebi_15424	atLeast2Carbons		chebi_15365	chalcogenMolEntity		chebi_15506	ketone		chebi_16177	notHaloHydroCarbon		chebi_15621	oxygenMolEntity		chebi_16281	carboxylicEster		chebi_15487	unsaturated		chebi_15487	unsaturated		chebi_15412	saturated
chebi_15465	polyatomic		chebi_15424	atLeast3Carbons		chebi_15365	oxygenMolEntity		chebi_15506	unsaturated		chebi_16177	atLeast2Carbons		chebi_15621	carbonMolEntity		chebi_16281	unsaturated		chebi_15487	heteroOrganic		chebi_15487	heteroOrganic		chebi_15412	heteroOrganic
chebi_15465	carboxylicAcid		chebi_15424	atLeast4Carbons		chebi_15365	carbonMolEntity		chebi_15506	heteroOrganic		chebi_16177	atLeast3Carbons		chebi_15621	hydrogenMolEntity		chebi_16281	heteroOrganic		chebi_15485	chebi_15485		chebi_15485	chebi_15485		chebi_15413	chebi_15413
chebi_15465	exactly1CarboxyGroup		chebi_15424	atLeast5Carbons		chebi_15365	notHydroCarbon		chebi_16375	chebi_16375		chebi_16177	atLeast4Carbons		chebi_15621	notHydroCarbon		chebi_16598	chebi_16598		chebi_15485	molecule		chebi_15485	molecule		chebi_15413	molecule
chebi_15465	carboxylicEster		chebi_15424	polyatomic		chebi_15365	notHaloHydroCarbon		chebi_16375	molecule		chebi_16177	atLeast5Carbons		chebi_15621	notHaloHydroCarbon		chebi_16598	molecule		chebi_15485	sulfurMolEntity		chebi_15485	sulfurMolEntity		chebi_15413	chalcogenMolEntity
chebi_15465	amine		chebi_15424	carboxylicAcid		chebi_15365	atLeast2Carbons		chebi_16375	sulfurMolEntity		chebi_16177	polyatomic		chebi_15621	atLeast2Carbons		chebi_16598	chlorineMolEntity		chebi_15485	chalcogenMolEntity		chebi_15485	chalcogenMolEntity		chebi_15413	oxygenMolEntity
chebi_15465	unsaturated		chebi_15424	exactly1CarboxyGroup		chebi_15365	atLeast3Carbons		chebi_16375	chalcogenMolEntity		chebi_16177	saturated		chebi_15621	atLeast3Carbons		chebi_16598	halogenMolEntity		chebi_15485	oxygenMolEntity		chebi_15485	oxygenMolEntity		chebi_15413	carbonMolEntity
chebi_15465	heteroOrganic		chebi_15424	carboxylicEster		chebi_15365	atLeast4Carbons		chebi_16375	oxygenMolEntity		chebi_16177	heteroOrganic		chebi_15621	atLeast4Carbons		chebi_16598	carbonMolEntity		chebi_15485	pnictogenMolEntity		chebi_15485	pnictogenMolEntity		chebi_15413	notHydroCarbon
chebi_15424	chebi_15424		chebi_15424	hasFourMemberedRing		chebi_15365	atLeast5Carbons		chebi_16375	carbonMolEntity		chebi_15703	chebi_15703		chebi_15621	atLeast5Carbons		chebi_16598	notHydroCarbon		chebi_15485	phosphorusMolEntity		chebi_15485	phosphorusMolEntity		chebi_15413	notHaloHydroCarbon
chebi_15424	molecule		chebi_15424	saturated		chebi_15365	polyatomic		chebi_16375	notHydroCarbon		chebi_15703	molecule		chebi_15621	polyatomic		chebi_16598	notHaloHydroCarbon		chebi_15485	carbonMolEntity		chebi_15485	carbonMolEntity		chebi_15413	atLeast2Carbons
chebi_15424	chalcogenMolEntity		chebi_15424	heteroOrganic		chebi_15365	carboxylicAcid		chebi_16375	notHaloHydroCarbon		chebi_15703	chalcogenMolEntity		chebi_15621	hasBenzeneRing		chebi_16598	atLeast2Carbons		chebi_15485	notHydroCarbon		chebi_15485	notHydroCarbon		chebi_15413	atLeast3Carbons
chebi_15424	oxygenMolEntity		chebi_15425	chebi_15425		chebi_15365	exactly1CarboxyGroup		chebi_16375	atLeast2Carbons		chebi_15703	oxygenMolEntity		chebi_15621	unsaturated		chebi_16598	atLeast3Carbons		chebi_15485	notHaloHydroCarbon		chebi_15485	notHaloHydroCarbon		chebi_15413	atLeast4Carbons
chebi_15424	carbonMolEntity		chebi_15425	molecule		chebi_15365	carboxylicEster		chebi_16375	atLeast3Carbons		chebi_15703	pnictogenMolEntity		chebi_15621	heteroOrganic		chebi_16598	atLeast4Carbons		chebi_15485	atLeast2Carbons		chebi_15485	atLeast2Carbons		chebi_15413	atLeast5Carbons
chebi_15424	hydrogenMolEntity		chebi_15425	chalcogenMolEntity		chebi_15365	hasBenzeneRing		chebi_16375	exactly3Carbons		chebi_15703	phosphorusMolEntity		chebi_10100	chebi_10100		chebi_16598	atLeast5Carbons		chebi_15485	atLeast3Carbons		chebi_15485	atLeast3Carbons		chebi_15413	polyatomic
chebi_15424	notHydroCarbon		chebi_15425	oxygenMolEntity		chebi_15365	unsaturated		chebi_16375	polyatomic		chebi_15703	carbonMolEntity		chebi_10100	molecule		chebi_16598	polyatomic		chebi_15485	atLeast4Carbons		chebi_15485	atLeast4Carbons		chebi_15413	hasBenzeneRing
chebi_15424	notHaloHydroCarbon		chebi_15425	carbonMolEntity		chebi_15365	heteroOrganic		chebi_16375	carboxylicAcid		chebi_15703	notHydroCarbon		chebi_10100	sulfurMolEntity		chebi_16598	hasBenzeneRing		chebi_15485	atLeast5Carbons		chebi_15485	atLeast5Carbons		chebi_15413	ketone
chebi_15424	atLeast2Carbons		chebi_15425	notHydroCarbon		chebi_16204	chebi_16204		chebi_16375	exactly1CarboxyGroup		chebi_15703	notHaloHydroCarbon		chebi_10100	chalcogenMolEntity		chebi_16598	unsaturated		chebi_15485	polyatomic		chebi_15485	polyatomic		chebi_15413	unsaturated
chebi_15424	atLeast3Carbons		chebi_15425	notHaloHydroCarbon		chebi_16204	molecule		chebi_16375	carboxylicEster		chebi_15703	atLeast2Carbons		chebi_10100	oxygenMolEntity		chebi_16598	heteroOrganic		chebi_15485	carboxylicAcid		chebi_15485	carboxylicAcid		chebi_15413	heteroOrganic
chebi_15424	atLeast4Carbons		chebi_15425	atLeast2Carbons		chebi_16204	chalcogenMolEntity		chebi_16375	saturated		chebi_15703	atLeast3Carbons		chebi_10100	carbonMolEntity		chebi_16080	chebi_16080		chebi_15485	exactly1CarboxyGroup		chebi_15485	exactly1CarboxyGroup		chebi_28825	chebi_28825
chebi_15424	atLeast5Carbons		chebi_15425	atLeast3Carbons		chebi_16204	oxygenMolEntity		chebi_16375	heteroOrganic		chebi_15703	atLeast4Carbons		chebi_10100	notHydroCarbon		chebi_16080	molecule		chebi_15485	carboxylicEster		chebi_15485	carboxylicEster		chebi_28825	molecule
chebi_15424	polyatomic		chebi_15425	atLeast4Carbons		chebi_16204	carbonMolEntity		chebi_15503	chebi_15503		chebi_15703	atLeast5Carbons		chebi_10100	notHaloHydroCarbon		chebi_16080	chalcogenMolEntity		chebi_15485	amine		chebi_15485	amine		chebi_28825	chalcogenMolEntity
chebi_15424	carboxylicAcid		chebi_15425	atLeast5Carbons		chebi_16204	notHydroCarbon		chebi_15503	molecule		chebi_15703	polyatomic		chebi_10100	atLeast2Carbons		chebi_16080	oxygenMolEntity		chebi_15485	unsaturated		chebi_15485	unsaturated		chebi_28825	oxygenMolEntity
chebi_15424	exactly1CarboxyGroup		chebi_15425	polyatomic		chebi_16204	notHaloHydroCarbon		chebi_15503	sulfurMolEntity		chebi_15703	saturated		chebi_10100	atLeast3Carbons		chebi_16080	carbonMolEntity		chebi_15485	heteroOrganic		chebi_15485	heteroOrganic		chebi_28825	carbonMolEntity
chebi_15424	carboxylicEster		chebi_15425	carboxylicAcid		chebi_16204	atLeast2Carbons		chebi_15503	chalcogenMolEntity		chebi_15703	heteroOrganic		chebi_10100	atLeast4Carbons		chebi_16080	notHydroCarbon		chebi_15349	chebi_15349		chebi_15349	chebi_15349		chebi_28825	notHydroCarbon
chebi_15424	hasFourMemberedRing		chebi_15425	exactly1CarboxyGroup		chebi_16204	atLeast3Carbons		chebi_15503	oxygenMolEntity		chebi_15408	chebi_15408		chebi_10100	atLeast5Carbons		chebi_16080	notHaloHydroCarbon		chebi_15349	molecule		chebi_15349	molecule		chebi_28825	notHaloHydroCarbon
chebi_15424	saturated		chebi_15425	carboxylicEster		chebi_16204	atLeast4Carbons		chebi_15503	pnictogenMolEntity		chebi_15408	molecule		chebi_10100	polyatomic		chebi_16080	atLeast2Carbons		chebi_15349	chalcogenMolEntity		chebi_15349	chalcogenMolEntity		chebi_28825	atLeast2Carbons
chebi_15424	heteroOrganic		chebi_15425	hasFourMemberedRing		chebi_16204	atLeast5Carbons		chebi_15503	phosphorusMolEntity		chebi_15408	chalcogenMolEntity		chebi_10100	hasBenzeneRing		chebi_16080	atLeast3Carbons		chebi_15349	oxygenMolEntity		chebi_15349	oxygenMolEntity		chebi_28825	atLeast3Carbons
chebi_15425	chebi_15425		chebi_15425	saturated		chebi_16204	polyatomic		chebi_15503	carbonMolEntity		chebi_15408	oxygenMolEntity		chebi_10100	amine		chebi_16080	atLeast4Carbons		chebi_15349	carbonMolEntity		chebi_15349	carbonMolEntity		chebi_28825	atLeast4Carbons
chebi_15425	molecule		chebi_15425	heteroOrganic		chebi_16204	hasBenzeneRing		chebi_15503	hydrogenMolEntity		chebi_15408	carbonMolEntity		chebi_10100	unsaturated		chebi_16080	exactly4Carbons		chebi_15349	notHydroCarbon		chebi_15349	notHydroCarbon		chebi_28825	atLeast5Carbons
chebi_15425	chalcogenMolEntity		chebi_15421	chebi_15421		chebi_16204	unsaturated		chebi_15503	notHydroCarbon		chebi_15408	hydrogenMolEntity		chebi_10100	heteroOrganic		chebi_16080	polyatomic		chebi_15349	notHaloHydroCarbon		chebi_15349	notHaloHydroCarbon		chebi_28825	polyatomic
chebi_15425	oxygenMolEntity		chebi_15421	molecule		chebi_16204	heteroOrganic		chebi_15503	notHaloHydroCarbon		chebi_15408	notHydroCarbon		chebi_16170	chebi_16170		chebi_16080	carboxylicAcid		chebi_15349	atLeast2Carbons		chebi_15349	atLeast2Carbons		chebi_28825	carboxylicEster
chebi_15425	carbonMolEntity		chebi_15421	chalcogenMolEntity		chebi_15362	chebi_15362		chebi_15503	atLeast2Carbons		chebi_15408	notHaloHydroCarbon		chebi_16170	molecule		chebi_16080	exactly1CarboxyGroup		chebi_15349	atLeast3Carbons		chebi_15349	atLeast3Carbons		chebi_28825	saturated
chebi_15425	notHydroCarbon		chebi_15421	oxygenMolEntity		chebi_15362	molecule		chebi_15503	atLeast3Carbons		chebi_15408	atLeast2Carbons		chebi_16170	inorganic		chebi_16080	carboxylicEster		chebi_15349	exactly3Carbons		chebi_15349	exactly3Carbons		chebi_28825	heteroOrganic
chebi_15425	notHaloHydroCarbon		chebi_15421	carbonMolEntity		chebi_15362	chalcogenMolEntity		chebi_15503	atLeast4Carbons		chebi_15408	atLeast3Carbons		chebi_16170	notHydroCarbon		chebi_16080	saturated		chebi_15349	polyatomic		chebi_15349	polyatomic		chebi_15410	chebi_15410
chebi_15425	atLeast2Carbons		chebi_15421	hydrogenMolEntity		chebi_15362	oxygenMolEntity		chebi_15503	atLeast5Carbons		chebi_15408	atLeast4Carbons		chebi_16170	notHaloHydroCarbon		chebi_16080	heteroOrganic		chebi_15349	saturated		chebi_15349	saturated		chebi_15410	molecule
chebi_15425	atLeast3Carbons		chebi_15421	notHydroCarbon		chebi_15362	pnictogenMolEntity		chebi_15503	polyatomic		chebi_15408	atLeast5Carbons		chebi_16170	monoatomic		chebi_15626	chebi_15626		chebi_15349	heteroOrganic		chebi_15349	heteroOrganic		chebi_15410	chalcogenMolEntity
chebi_15425	atLeast4Carbons		chebi_15421	notHaloHydroCarbon		chebi_15362	phosphorusMolEntity		chebi_15503	carboxylicAcid		chebi_15408	polyatomic		chebi_15428	chebi_15428		chebi_15626	molecule		chebi_15484	chebi_15484		chebi_15484	chebi_15484		chebi_15410	oxygenMolEntity
chebi_15425	atLeast5Carbons		chebi_15421	atLeast2Carbons		chebi_15362	carbonMolEntity		chebi_15503	exactly1CarboxyGroup		chebi_15408	ketone		chebi_15428	molecule		chebi_15626	chalcogenMolEntity		chebi_15484	molecule		chebi_15484	molecule		chebi_15410	carbonMolEntity
chebi_15425	polyatomic		chebi_15421	atLeast3Carbons		chebi_15362	notHydroCarbon		chebi_15503	carboxylicEster		chebi_15408	unsaturated		chebi_15428	chalcogenMolEntity		chebi_15626	oxygenMolEntity		chebi_15484	sulfurMolEntity		chebi_15484	sulfurMolEntity		chebi_15410	notHydroCarbon
chebi_15425	carboxylicAcid		chebi_15421	atLeast4Carbons		chebi_15362	notHaloHydroCarbon		chebi_15503	amine		chebi_15408	heteroOrganic		chebi_15428	oxygenMolEntity		chebi_15626	carbonMolEntity		chebi_15484	chalcogenMolEntity		chebi_15484	chalcogenMolEntity		chebi_15410	notHaloHydroCarbon
chebi_15425	exactly1CarboxyGroup		chebi_15421	atLeast5Carbons		chebi_15362	atLeast2Carbons		chebi_15503	unsaturated		chebi_15415	chebi_15415		chebi_15428	carbonMolEntity		chebi_15626	notHydroCarbon		chebi_15484	oxygenMolEntity		chebi_15484	oxygenMolEntity		chebi_15410	atLeast2Carbons
chebi_15425	carboxylicEster		chebi_15421	polyatomic		chebi_15362	atLeast3Carbons		chebi_15503	heteroOrganic		chebi_15415	molecule		chebi_15428	notHydroCarbon		chebi_15626	notHaloHydroCarbon		chebi_15484	pnictogenMolEntity		chebi_15484	pnictogenMolEntity		chebi_15410	atLeast3Carbons
chebi_15425	hasFourMemberedRing		chebi_15421	unsaturated		chebi_15362	exactly3Carbons		chebi_15412	chebi_15412		chebi_15415	carbonMolEntity		chebi_15428	notHaloHydroCarbon		chebi_15626	atLeast2Carbons		chebi_15484	phosphorusMolEntity		chebi_15484	phosphorusMolEntity		chebi_15410	atLeast4Carbons
chebi_15425	saturated		chebi_15421	heteroOrganic		chebi_15362	polyatomic		chebi_15412	molecule		chebi_15415	hydrogenMolEntity		chebi_15428	atLeast2Carbons		chebi_15626	atLeast3Carbons		chebi_15484	carbonMolEntity		chebi_15484	carbonMolEntity		chebi_15410	atLeast5Carbons
chebi_15425	heteroOrganic		chebi_15682	chebi_15682		chebi_15362	ketone		chebi_15412	chalcogenMolEntity		chebi_15415	hydroCarbon		chebi_15428	exactly2Carbons		chebi_15626	atLeast4Carbons		chebi_15484	notHydroCarbon		chebi_15484	notHydroCarbon		chebi_15410	polyatomic
chebi_15529	chebi_15529		chebi_15682	molecule		chebi_15362	saturated		chebi_15412	oxygenMolEntity		chebi_15415	atLeast2Carbons		chebi_15428	polyatomic		chebi_15626	atLeast5Carbons		chebi_15484	notHaloHydroCarbon		chebi_15484	notHaloHydroCarbon		chebi_15410	ketone
chebi_15529	molecule		chebi_15682	chalcogenMolEntity		chebi_15362	heteroOrganic		chebi_15412	carbonMolEntity		chebi_15415	atLeast3Carbons		chebi_15428	carboxylicAcid		chebi_15626	polyatomic		chebi_15484	atLeast2Carbons		chebi_15484	atLeast2Carbons		chebi_15410	saturated
chebi_15529	sulfurMolEntity		chebi_15682	oxygenMolEntity		chebi_16080	chebi_16080		chebi_15412	notHydroCarbon		chebi_15415	atLeast4Carbons		chebi_15428	exactly1CarboxyGroup		chebi_15626	carboxylicAcid		chebi_15484	atLeast3Carbons		chebi_15484	atLeast3Carbons		chebi_15410	heteroOrganic
chebi_15529	chalcogenMolEntity		chebi_15682	carbonMolEntity		chebi_16080	molecule		chebi_15412	notHaloHydroCarbon		chebi_15415	atLeast5Carbons		chebi_15428	carboxylicEster		chebi_15626	exactly1CarboxyGroup		chebi_15484	atLeast4Carbons		chebi_15484	atLeast4Carbons		chebi_11553	chebi_11553
chebi_15529	oxygenMolEntity		chebi_15682	notHydroCarbon		chebi_16080	chalcogenMolEntity		chebi_15412	atLeast2Carbons		chebi_15415	polyatomic		chebi_15428	saturated		chebi_15626	carboxylicEster		chebi_15484	atLeast5Carbons		chebi_15484	atLeast5Carbons		chebi_11553	molecule
chebi_15529	pnictogenMolEntity		chebi_15682	notHaloHydroCarbon		chebi_16080	oxygenMolEntity		chebi_15412	atLeast3Carbons		chebi_15415	unsaturated		chebi_15428	heteroOrganic		chebi_15626	unsaturated		chebi_15484	polyatomic		chebi_15484	polyatomic		chebi_11553	chalcogenMolEntity
chebi_15529	phosphorusMolEntity		chebi_15682	atLeast2Carbons		chebi_16080	carbonMolEntity		chebi_15412	exactly3Carbons		chebi_32374	chebi_32374		chebi_15429	chebi_15429		chebi_15626	heteroOrganic		chebi_15484	hasBenzeneRing		chebi_15484	hasBenzeneRing		chebi_11553	oxygenMolEntity
chebi_15529	carbonMolEntity		chebi_15682	atLeast3Carbons		chebi_16080	notHydroCarbon		chebi_15412	polyatomic		chebi_32374	molecule		chebi_15429	molecule		chebi_17750	chebi_17750		chebi_15484	amine		chebi_15484	amine		chebi_11553	carbonMolEntity
chebi_15529	notHydroCarbon		chebi_15682	atLeast4Carbons		chebi_16080	notHaloHydroCarbon		chebi_15412	carboxylicAcid		chebi_32374	chalcogenMolEntity		chebi_15429	chalcogenMolEntity		chebi_17750	molecule		chebi_15484	unsaturated		chebi_15484	unsaturated		chebi_11553	notHydroCarbon
chebi_15529	notHaloHydroCarbon		chebi_15682	atLeast5Carbons		chebi_16080	atLeast2Carbons		chebi_15412	exactly1CarboxyGroup		chebi_32374	oxygenMolEntity		chebi_15429	oxygenMolEntity		chebi_17750	chalcogenMolEntity		chebi_15484	heteroOrganic		chebi_15484	heteroOrganic		chebi_11553	notHaloHydroCarbon
chebi_15529	atLeast2Carbons		chebi_15682	polyatomic		chebi_16080	atLeast3Carbons		chebi_15412	carboxylicEster		chebi_32374	carbonMolEntity		chebi_15429	inorganic		chebi_17750	oxygenMolEntity		chebi_15348	chebi_15348		chebi_15348	chebi_15348		chebi_11553	atLeast2Carbons
chebi_15529	atLeast3Carbons		chebi_15682	carboxylicAcid		chebi_16080	atLeast4Carbons		chebi_15412	saturated		chebi_32374	notHydroCarbon		chebi_15429	notHydroCarbon		chebi_17750	carbonMolEntity		chebi_15348	molecule		chebi_15348	molecule		chebi_11553	atLeast3Carbons
chebi_15529	atLeast4Carbons		chebi_15682	atLeast2CarboxyGroups		chebi_16080	exactly4Carbons		chebi_15412	heteroOrganic		chebi_32374	notHaloHydroCarbon		chebi_15429	notHaloHydroCarbon		chebi_17750	notHydroCarbon		chebi_15348	chalcogenMolEntity		chebi_15348	chalcogenMolEntity		chebi_11553	atLeast4Carbons
chebi_15529	atLeast5Carbons		chebi_15682	atLeast3CarboxyGroups		chebi_16080	polyatomic		chebi_15413	chebi_15413		chebi_32374	atLeast2Carbons		chebi_15429	polyatomic		chebi_17750	notHaloHydroCarbon		chebi_15348	oxygenMolEntity		chebi_15348	oxygenMolEntity		chebi_11553	atLeast5Carbons
chebi_15529	polyatomic		chebi_15682	carboxylicEster		chebi_16080	carboxylicAcid		chebi_15413	molecule		chebi_32374	atLeast3Carbons		chebi_15424	chebi_15424		chebi_17750	atLeast2Carbons		chebi_15348	carbonMolEntity		chebi_15348	carbonMolEntity		chebi_11553	polyatomic
chebi_15529	amine		chebi_15682	saturated		chebi_16080	exactly1CarboxyGroup		chebi_15413	chalcogenMolEntity		chebi_32374	atLeast4Carbons		chebi_15424	molecule		chebi_17750	atLeast3Carbons		chebi_15348	notHydroCarbon		chebi_15348	notHydroCarbon		chebi_11553	carboxylicEster
chebi_15529	unsaturated		chebi_15682	heteroOrganic		chebi_16080	carboxylicEster		chebi_15413	oxygenMolEntity		chebi_32374	atLeast5Carbons		chebi_15424	chalcogenMolEntity		chebi_17750	atLeast4Carbons		chebi_15348	notHaloHydroCarbon		chebi_15348	notHaloHydroCarbon		chebi_11553	ketone
chebi_15529	heteroOrganic		chebi_15587	chebi_15587		chebi_16080	saturated		chebi_15413	carbonMolEntity		chebi_32374	polyatomic		chebi_15424	oxygenMolEntity		chebi_17750	atLeast5Carbons		chebi_15348	atLeast2Carbons		chebi_15348	atLeast2Carbons		chebi_11553	saturated
chebi_15421	chebi_15421		chebi_15587	molecule		chebi_16080	heteroOrganic		chebi_15413	notHydroCarbon		chebi_32374	carboxylicAcid		chebi_15424	carbonMolEntity		chebi_17750	polyatomic		chebi_15348	atLeast3Carbons		chebi_15348	atLeast3Carbons		chebi_11553	heteroOrganic
chebi_15421	molecule		chebi_15587	chalcogenMolEntity		chebi_15625	chebi_15625		chebi_15413	notHaloHydroCarbon		chebi_32374	exactly1CarboxyGroup		chebi_15424	hydrogenMolEntity		chebi_17750	carboxylicEster		chebi_15348	atLeast4Carbons		chebi_15348	atLeast4Carbons		chebi_15487	chebi_15487
chebi_15421	chalcogenMolEntity		chebi_15587	oxygenMolEntity		chebi_15625	molecule		chebi_15413	atLeast2Carbons		chebi_32374	carboxylicEster		chebi_15424	notHydroCarbon		chebi_17750	saturated		chebi_15348	exactly4Carbons		chebi_15348	exactly4Carbons		chebi_15487	molecule
chebi_15421	oxygenMolEntity		chebi_15587	carbonMolEntity		chebi_15625	sulfurMolEntity		chebi_15413	atLeast3Carbons		chebi_32374	hasBenzeneRing		chebi_15424	notHaloHydroCarbon		chebi_17750	heteroOrganic		chebi_15348	polyatomic		chebi_15348	polyatomic		chebi_15487	sulfurMolEntity
chebi_15421	carbonMolEntity		chebi_15587	notHydroCarbon		chebi_15625	chalcogenMolEntity		chebi_15413	atLeast4Carbons		chebi_32374	unsaturated		chebi_15424	atLeast2Carbons		chebi_16187	chebi_16187		chebi_15348	saturated		chebi_15348	saturated		chebi_15487	chalcogenMolEntity
chebi_15421	hydrogenMolEntity		chebi_15587	notHaloHydroCarbon		chebi_15625	oxygenMolEntity		chebi_15413	atLeast5Carbons		chebi_32374	heteroOrganic		chebi_15424	atLeast3Carbons		chebi_16187	molecule		chebi_15348	heteroOrganic		chebi_15348	heteroOrganic		chebi_15487	oxygenMolEntity
chebi_15421	notHydroCarbon		chebi_15587	atLeast2Carbons		chebi_15625	carbonMolEntity		chebi_15413	polyatomic		chebi_15416	chebi_15416		chebi_15424	atLeast4Carbons		chebi_16187	chalcogenMolEntity		chebi_15442	chebi_15442		chebi_15442	chebi_15442		chebi_15487	pnictogenMolEntity
chebi_15421	notHaloHydroCarbon		chebi_15587	atLeast3Carbons		chebi_15625	notHydroCarbon		chebi_15413	hasBenzeneRing		chebi_15416	molecule		chebi_15424	atLeast5Carbons		chebi_16187	oxygenMolEntity		chebi_15442	molecule		chebi_15442	molecule		chebi_15487	phosphorusMolEntity
chebi_15421	atLeast2Carbons		chebi_15587	atLeast4Carbons		chebi_15625	notHaloHydroCarbon		chebi_15413	ketone		chebi_15416	chalcogenMolEntity		chebi_15424	polyatomic		chebi_16187	carbonMolEntity		chebi_15442	chalcogenMolEntity		chebi_15442	chalcogenMolEntity		chebi_15487	carbonMolEntity
chebi_15421	atLeast3Carbons		chebi_15587	atLeast5Carbons		chebi_15625	atLeast2Carbons		chebi_15413	unsaturated		chebi_15416	oxygenMolEntity		chebi_15424	carboxylicAcid		chebi_16187	notHydroCarbon		chebi_15442	oxygenMolEntity		chebi_15442	oxygenMolEntity		chebi_15487	notHydroCarbon
chebi_15421	atLeast4Carbons		chebi_15587	polyatomic		chebi_15625	atLeast3Carbons		chebi_15413	heteroOrganic		chebi_15416	carbonMolEntity		chebi_15424	exactly1CarboxyGroup		chebi_16187	notHaloHydroCarbon		chebi_15442	pnictogenMolEntity		chebi_15442	pnictogenMolEntity		chebi_15487	notHaloHydroCarbon
chebi_15421	atLeast5Carbons		chebi_15587	carboxylicAcid		chebi_15625	atLeast4Carbons		chebi_16373	chebi_16373		chebi_15416	hydrogenMolEntity		chebi_15424	carboxylicEster		chebi_16187	atLeast2Carbons		chebi_15442	phosphorusMolEntity		chebi_15442	phosphorusMolEntity		chebi_15487	atLeast2Carbons
chebi_15421	polyatomic		chebi_15587	atLeast2CarboxyGroups		chebi_15625	atLeast5Carbons		chebi_16373	molecule		chebi_15416	notHydroCarbon		chebi_15424	hasFourMemberedRing		chebi_16187	atLeast3Carbons		chebi_15442	carbonMolEntity		chebi_15442	carbonMolEntity		chebi_15487	atLeast3Carbons
chebi_15421	unsaturated		chebi_15587	exactly2CarboxyGroups		chebi_15625	polyatomic		chebi_16373	chalcogenMolEntity		chebi_15416	notHaloHydroCarbon		chebi_15424	saturated		chebi_16187	atLeast4Carbons		chebi_15442	hydrogenMolEntity		chebi_15442	hydrogenMolEntity		chebi_15487	atLeast4Carbons
chebi_15421	heteroOrganic		chebi_15587	carboxylicEster		chebi_15625	amine		chebi_16373	oxygenMolEntity		chebi_15416	atLeast2Carbons		chebi_15424	heteroOrganic		chebi_16187	atLeast5Carbons		chebi_15442	notHydroCarbon		chebi_15442	notHydroCarbon		chebi_15487	atLeast5Carbons
chebi_15468	chebi_15468		chebi_15587	saturated		chebi_15625	unsaturated		chebi_16373	carbonMolEntity		chebi_15416	atLeast3Carbons		chebi_15425	chebi_15425		chebi_16187	polyatomic		chebi_15442	notHaloHydroCarbon		chebi_15442	notHaloHydroCarbon		chebi_15487	polyatomic
chebi_15468	molecule		chebi_15587	heteroOrganic		chebi_15625	heteroOrganic		chebi_16373	notHydroCarbon		chebi_15416	atLeast4Carbons		chebi_15425	molecule		chebi_16187	carboxylicEster		chebi_15442	atLeast2Carbons		chebi_15442	atLeast2Carbons		chebi_15487	amine
chebi_15468	sulfurMolEntity		chebi_15588	chebi_15588		chebi_13967	chebi_13967		chebi_16373	notHaloHydroCarbon		chebi_15416	atLeast5Carbons		chebi_15425	chalcogenMolEntity		chebi_16187	saturated		chebi_15442	atLeast3Carbons		chebi_15442	atLeast3Carbons		chebi_15487	unsaturated
chebi_15468	chalcogenMolEntity		chebi_15588	molecule		chebi_13967	molecule		chebi_16373	atLeast2Carbons		chebi_15416	polyatomic		chebi_15425	oxygenMolEntity		chebi_16187	heteroOrganic		chebi_15442	atLeast4Carbons		chebi_15442	atLeast4Carbons		chebi_15487	heteroOrganic
chebi_15468	oxygenMolEntity		chebi_15588	chalcogenMolEntity		chebi_13967	chlorineMolEntity		chebi_16373	atLeast3Carbons		chebi_15416	unsaturated		chebi_15425	carbonMolEntity		chebi_15625	chebi_15625		chebi_15442	atLeast5Carbons		chebi_15442	atLeast5Carbons		chebi_15485	chebi_15485
chebi_15468	pnictogenMolEntity		chebi_15588	oxygenMolEntity		chebi_13967	halogenMolEntity		chebi_16373	atLeast4Carbons		chebi_15416	heteroOrganic		chebi_15425	notHydroCarbon		chebi_15625	molecule		chebi_15442	polyatomic		chebi_15442	polyatomic		chebi_15485	molecule
chebi_15468	phosphorusMolEntity		chebi_15588	carbonMolEntity		chebi_13967	chalcogenMolEntity		chebi_16373	atLeast5Carbons		chebi_15506	chebi_15506		chebi_15425	notHaloHydroCarbon		chebi_15625	sulfurMolEntity		chebi_15442	unsaturated		chebi_15442	unsaturated		chebi_15485	sulfurMolEntity
chebi_15468	carbonMolEntity		chebi_15588	notHydroCarbon		chebi_13967	oxygenMolEntity		chebi_16373	polyatomic		chebi_15506	molecule		chebi_15425	atLeast2Carbons		chebi_15625	chalcogenMolEntity		chebi_15442	heteroOrganic		chebi_15442	heteroOrganic		chebi_15485	chalcogenMolEntity
chebi_15468	notHydroCarbon		chebi_15588	notHaloHydroCarbon		chebi_13967	inorganic		chebi_16373	carboxylicAcid		chebi_15506	sulfurMolEntity		chebi_15425	atLeast3Carbons		chebi_15625	oxygenMolEntity		chebi_15347	chebi_15347		chebi_15347	chebi_15347		chebi_15485	oxygenMolEntity
chebi_15468	notHaloHydroCarbon		chebi_15588	atLeast2Carbons		chebi_13967	notHydroCarbon		chebi_16373	exactly1CarboxyGroup		chebi_15506	chalcogenMolEntity		chebi_15425	atLeast4Carbons		chebi_15625	carbonMolEntity		chebi_15347	molecule		chebi_15347	molecule		chebi_15485	pnictogenMolEntity
chebi_15468	atLeast2Carbons		chebi_15588	atLeast3Carbons		chebi_13967	notHaloHydroCarbon		chebi_16373	carboxylicEster		chebi_15506	oxygenMolEntity		chebi_15425	atLeast5Carbons		chebi_15625	notHydroCarbon		chebi_15347	chalcogenMolEntity		chebi_15347	chalcogenMolEntity		chebi_15485	phosphorusMolEntity
chebi_15468	atLeast3Carbons		chebi_15588	atLeast4Carbons		chebi_13967	polyatomic		chebi_16373	unsaturated		chebi_15506	pnictogenMolEntity		chebi_15425	polyatomic		chebi_15625	notHaloHydroCarbon		chebi_15347	oxygenMolEntity		chebi_15347	oxygenMolEntity		chebi_15485	carbonMolEntity
chebi_15468	atLeast4Carbons		chebi_15588	exactly4Carbons		chebi_16000	chebi_16000		chebi_16373	heteroOrganic		chebi_15506	phosphorusMolEntity		chebi_15425	carboxylicAcid		chebi_15625	atLeast2Carbons		chebi_15347	carbonMolEntity		chebi_15347	carbonMolEntity		chebi_15485	notHydroCarbon
chebi_15468	atLeast5Carbons		chebi_15588	polyatomic		chebi_16000	molecule		chebi_16166	chebi_16166		chebi_15506	carbonMolEntity		chebi_15425	exactly1CarboxyGroup		chebi_15625	atLeast3Carbons		chebi_15347	notHydroCarbon		chebi_15347	notHydroCarbon		chebi_15485	notHaloHydroCarbon
chebi_15468	polyatomic		chebi_15588	carboxylicEster		chebi_16000	chalcogenMolEntity		chebi_16166	molecule		chebi_15506	notHydroCarbon		chebi_15425	carboxylicEster		chebi_15625	atLeast4Carbons		chebi_15347	notHaloHydroCarbon		chebi_15347	notHaloHydroCarbon		chebi_15485	atLeast2Carbons
chebi_15468	amine		chebi_15588	saturated		chebi_16000	oxygenMolEntity		chebi_16166	chalcogenMolEntity		chebi_15506	notHaloHydroCarbon		chebi_15425	hasFourMemberedRing		chebi_15625	atLeast5Carbons		chebi_15347	atLeast2Carbons		chebi_15347	atLeast2Carbons		chebi_15485	atLeast3Carbons
chebi_15468	unsaturated		chebi_15588	heteroOrganic		chebi_16000	carbonMolEntity		chebi_16166	oxygenMolEntity		chebi_15506	atLeast2Carbons		chebi_15425	saturated		chebi_15625	polyatomic		chebi_15347	atLeast3Carbons		chebi_15347	atLeast3Carbons		chebi_15485	atLeast4Carbons
chebi_15468	heteroOrganic		chebi_15589	chebi_15589		chebi_16000	notHydroCarbon		chebi_16166	carbonMolEntity		chebi_15506	atLeast3Carbons		chebi_15425	heteroOrganic		chebi_15625	amine		chebi_15347	exactly3Carbons		chebi_15347	exactly3Carbons		chebi_15485	atLeast5Carbons
chebi_11060	chebi_11060		chebi_15589	molecule		chebi_16000	notHaloHydroCarbon		chebi_16166	notHydroCarbon		chebi_15506	atLeast4Carbons		chebi_15422	chebi_15422		chebi_15625	unsaturated		chebi_15347	polyatomic		chebi_15347	polyatomic		chebi_15485	polyatomic
chebi_11060	molecule		chebi_15589	chalcogenMolEntity		chebi_16000	atLeast2Carbons		chebi_16166	notHaloHydroCarbon		chebi_15506	atLeast5Carbons		chebi_15422	molecule		chebi_15625	heteroOrganic		chebi_15347	ketone		chebi_15347	ketone		chebi_15485	carboxylicAcid
chebi_11060	chalcogenMolEntity		chebi_15589	oxygenMolEntity		chebi_16000	exactly2Carbons		chebi_16166	atLeast2Carbons		chebi_15506	polyatomic		chebi_15422	chalcogenMolEntity		chebi_16189	chebi_16189		chebi_15347	saturated		chebi_15347	saturated		chebi_15485	exactly1CarboxyGroup
chebi_11060	oxygenMolEntity		chebi_15589	carbonMolEntity		chebi_16000	polyatomic		chebi_16166	atLeast3Carbons		chebi_15506	amine		chebi_15422	oxygenMolEntity		chebi_16189	molecule		chebi_15347	heteroOrganic		chebi_15347	heteroOrganic		chebi_15485	carboxylicEster
chebi_11060	carbonMolEntity		chebi_15589	notHydroCarbon		chebi_16000	saturated		chebi_16166	atLeast4Carbons		chebi_15506	ketone		chebi_15422	pnictogenMolEntity		chebi_16189	sulfurMolEntity		chebi_15441	chebi_15441		chebi_15441	chebi_15441		chebi_15485	amine
chebi_11060	notHydroCarbon		chebi_15589	notHaloHydroCarbon		chebi_16000	heteroOrganic		chebi_16166	atLeast5Carbons		chebi_15506	unsaturated		chebi_15422	phosphorusMolEntity		chebi_16189	chalcogenMolEntity		chebi_15441	molecule		chebi_15441	molecule		chebi_15485	unsaturated
chebi_11060	notHaloHydroCarbon		chebi_15589	atLeast2Carbons		chebi_15379	chebi_15379		chebi_16166	polyatomic		chebi_15506	heteroOrganic		chebi_15422	carbonMolEntity		chebi_16189	oxygenMolEntity		chebi_15441	chalcogenMolEntity		chebi_15441	chalcogenMolEntity		chebi_15485	heteroOrganic
chebi_11060	atLeast2Carbons		chebi_15589	atLeast3Carbons		chebi_15379	molecule		chebi_16166	carboxylicAcid		chebi_16375	chebi_16375		chebi_15422	notHydroCarbon		chebi_16189	inorganic		chebi_15441	oxygenMolEntity		chebi_15441	oxygenMolEntity		chebi_15349	chebi_15349
chebi_11060	atLeast3Carbons		chebi_15589	atLeast4Carbons		chebi_15379	chalcogenMolEntity		chebi_16166	atLeast2CarboxyGroups		chebi_16375	molecule		chebi_15422	notHaloHydroCarbon		chebi_16189	notHydroCarbon		chebi_15441	carbonMolEntity		chebi_15441	carbonMolEntity		chebi_15349	molecule
chebi_11060	atLeast4Carbons		chebi_15589	exactly4Carbons		chebi_15379	oxygenMolEntity		chebi_16166	atLeast3CarboxyGroups		chebi_16375	sulfurMolEntity		chebi_15422	atLeast2Carbons		chebi_16189	notHaloHydroCarbon		chebi_15441	notHydroCarbon		chebi_15441	notHydroCarbon		chebi_15349	chalcogenMolEntity
chebi_11060	atLeast5Carbons		chebi_15589	polyatomic		chebi_15379	inorganic		chebi_16166	carboxylicEster		chebi_16375	chalcogenMolEntity		chebi_15422	atLeast3Carbons		chebi_16189	polyatomic		chebi_15441	notHaloHydroCarbon		chebi_15441	notHaloHydroCarbon		chebi_15349	oxygenMolEntity
chebi_11060	polyatomic		chebi_15589	carboxylicEster		chebi_15379	notHydroCarbon		chebi_16166	hasBenzeneRing		chebi_16375	oxygenMolEntity		chebi_15422	atLeast4Carbons		chebi_15622	chebi_15622		chebi_15441	atLeast2Carbons		chebi_15441	atLeast2Carbons		chebi_15349	carbonMolEntity
chebi_11060	carboxylicEster		chebi_15589	saturated		chebi_15379	notHaloHydroCarbon		chebi_16166	unsaturated		chebi_16375	carbonMolEntity		chebi_15422	atLeast5Carbons		chebi_15622	molecule		chebi_15441	atLeast3Carbons		chebi_15441	atLeast3Carbons		chebi_15349	notHydroCarbon
chebi_11060	saturated		chebi_15589	heteroOrganic		chebi_15379	polyatomic		chebi_16166	heteroOrganic		chebi_16375	notHydroCarbon		chebi_15422	polyatomic		chebi_15622	chalcogenMolEntity		chebi_15441	atLeast4Carbons		chebi_15441	atLeast4Carbons		chebi_15349	notHaloHydroCarbon
chebi_11060	heteroOrganic		chebi_15703	chebi_15703		chebi_16170	chebi_16170		chebi_14157	chebi_14157		chebi_16375	notHaloHydroCarbon		chebi_15422	amine		chebi_15622	oxygenMolEntity		chebi_15441	atLeast5Carbons		chebi_15441	atLeast5Carbons		chebi_15349	atLeast2Carbons
chebi_15386	chebi_15386		chebi_15703	molecule		chebi_16170	molecule		chebi_14157	molecule		chebi_16375	atLeast2Carbons		chebi_15422	unsaturated		chebi_15622	carbonMolEntity		chebi_15441	polyatomic		chebi_15441	polyatomic		chebi_15349	atLeast3Carbons
chebi_15386	molecule		chebi_15703	chalcogenMolEntity		chebi_16170	inorganic		chebi_14157	chalcogenMolEntity		chebi_16375	atLeast3Carbons		chebi_15422	heteroOrganic		chebi_15622	notHydroCarbon		chebi_15441	unsaturated		chebi_15441	unsaturated		chebi_15349	exactly3Carbons
chebi_15386	chalcogenMolEntity		chebi_15703	oxygenMolEntity		chebi_16170	notHydroCarbon		chebi_14157	oxygenMolEntity		chebi_16375	exactly3Carbons		chebi_15421	chebi_15421		chebi_15622	notHaloHydroCarbon		chebi_15441	heteroOrganic		chebi_15441	heteroOrganic		chebi_15349	polyatomic
chebi_15386	oxygenMolEntity		chebi_15703	pnictogenMolEntity		chebi_16170	notHaloHydroCarbon		chebi_14157	carbonMolEntity		chebi_16375	polyatomic		chebi_15421	molecule		chebi_15622	atLeast2Carbons		chebi_15481	chebi_15481		chebi_15481	chebi_15481		chebi_15349	saturated
chebi_15386	carbonMolEntity		chebi_15703	phosphorusMolEntity		chebi_16170	monoatomic		chebi_14157	notHydroCarbon		chebi_16375	carboxylicAcid		chebi_15421	chalcogenMolEntity		chebi_15622	atLeast3Carbons		chebi_15481	molecule		chebi_15481	molecule		chebi_15349	heteroOrganic
chebi_15386	notHydroCarbon		chebi_15703	carbonMolEntity		chebi_16233	chebi_16233		chebi_14157	notHaloHydroCarbon		chebi_16375	exactly1CarboxyGroup		chebi_15421	oxygenMolEntity		chebi_15622	atLeast4Carbons		chebi_15481	sulfurMolEntity		chebi_15481	sulfurMolEntity		chebi_15484	chebi_15484
chebi_15386	notHaloHydroCarbon		chebi_15703	notHydroCarbon		chebi_16233	molecule		chebi_14157	atLeast2Carbons		chebi_16375	carboxylicEster		chebi_15421	carbonMolEntity		chebi_15622	atLeast5Carbons		chebi_15481	chalcogenMolEntity		chebi_15481	chalcogenMolEntity		chebi_15484	molecule
chebi_15386	atLeast2Carbons		chebi_15703	notHaloHydroCarbon		chebi_16233	chalcogenMolEntity		chebi_14157	atLeast3Carbons		chebi_16375	saturated		chebi_15421	hydrogenMolEntity		chebi_15622	polyatomic		chebi_15481	oxygenMolEntity		chebi_15481	oxygenMolEntity		chebi_15484	sulfurMolEntity
chebi_15386	atLeast3Carbons		chebi_15703	atLeast2Carbons		chebi_16233	oxygenMolEntity		chebi_14157	atLeast4Carbons		chebi_16375	heteroOrganic		chebi_15421	notHydroCarbon		chebi_15622	carboxylicAcid		chebi_15481	pnictogenMolEntity		chebi_15481	pnictogenMolEntity		chebi_15484	chalcogenMolEntity
chebi_15386	atLeast4Carbons		chebi_15703	atLeast3Carbons		chebi_16233	carbonMolEntity		chebi_14157	atLeast5Carbons		chebi_15417	chebi_15417		chebi_15421	notHaloHydroCarbon		chebi_15622	exactly1CarboxyGroup		chebi_15481	phosphorusMolEntity		chebi_15481	phosphorusMolEntity		chebi_15484	oxygenMolEntity
chebi_15386	atLeast5Carbons		chebi_15703	atLeast4Carbons		chebi_16233	hydrogenMolEntity		chebi_14157	polyatomic		chebi_15417	molecule		chebi_15421	atLeast2Carbons		chebi_15622	carboxylicEster		chebi_15481	carbonMolEntity		chebi_15481	carbonMolEntity		chebi_15484	pnictogenMolEntity
chebi_15386	polyatomic		chebi_15703	atLeast5Carbons		chebi_16233	notHydroCarbon		chebi_14157	hasBenzeneRing		chebi_15417	chalcogenMolEntity		chebi_15421	atLeast3Carbons		chebi_15622	ketone		chebi_15481	notHydroCarbon		chebi_15481	notHydroCarbon		chebi_15484	phosphorusMolEntity
chebi_15386	hasBenzeneRing		chebi_15703	polyatomic		chebi_16233	notHaloHydroCarbon		chebi_14157	unsaturated		chebi_15417	oxygenMolEntity		chebi_15421	atLeast4Carbons		chebi_15622	saturated		chebi_15481	notHaloHydroCarbon		chebi_15481	notHaloHydroCarbon		chebi_15484	carbonMolEntity
chebi_15386	unsaturated		chebi_15703	saturated		chebi_16233	atLeast2Carbons		chebi_14157	heteroOrganic		chebi_15417	carbonMolEntity		chebi_15421	atLeast5Carbons		chebi_15622	heteroOrganic		chebi_15481	atLeast2Carbons		chebi_15481	atLeast2Carbons		chebi_15484	notHydroCarbon
chebi_15386	heteroOrganic		chebi_15703	heteroOrganic		chebi_16233	atLeast3Carbons		chebi_15604	chebi_15604		chebi_15417	hydrogenMolEntity		chebi_15421	polyatomic		chebi_16188	chebi_16188		chebi_15481	atLeast3Carbons		chebi_15481	atLeast3Carbons		chebi_15484	notHaloHydroCarbon
chebi_15387	chebi_15387		chebi_15687	chebi_15687		chebi_16233	atLeast4Carbons		chebi_15604	molecule		chebi_15417	notHydroCarbon		chebi_15421	unsaturated		chebi_16188	molecule		chebi_15481	atLeast4Carbons		chebi_15481	atLeast4Carbons		chebi_15484	atLeast2Carbons
chebi_15387	molecule		chebi_15687	molecule		chebi_16233	atLeast5Carbons		chebi_15604	chalcogenMolEntity		chebi_15417	notHaloHydroCarbon		chebi_15421	heteroOrganic		chebi_16188	chalcogenMolEntity		chebi_15481	atLeast5Carbons		chebi_15481	atLeast5Carbons		chebi_15484	atLeast3Carbons
chebi_15387	chalcogenMolEntity		chebi_15687	chalcogenMolEntity		chebi_16233	polyatomic		chebi_15604	oxygenMolEntity		chebi_15417	atLeast2Carbons		chebi_16177	chebi_16177		chebi_16188	oxygenMolEntity		chebi_15481	polyatomic		chebi_15481	polyatomic		chebi_15484	atLeast4Carbons
chebi_15387	oxygenMolEntity		chebi_15687	oxygenMolEntity		chebi_16233	hasBenzeneRing		chebi_15604	carbonMolEntity		chebi_15417	atLeast3Carbons		chebi_16177	molecule		chebi_16188	carbonMolEntity		chebi_15481	amine		chebi_15481	amine		chebi_15484	atLeast5Carbons
chebi_15387	carbonMolEntity		chebi_15687	carbonMolEntity		chebi_16233	amine		chebi_15604	notHydroCarbon		chebi_15417	atLeast4Carbons		chebi_16177	chalcogenMolEntity		chebi_16188	notHydroCarbon		chebi_15481	unsaturated		chebi_15481	unsaturated		chebi_15484	polyatomic
chebi_15387	hydrogenMolEntity		chebi_15687	notHydroCarbon		chebi_16233	unsaturated		chebi_15604	notHaloHydroCarbon		chebi_15417	atLeast5Carbons		chebi_16177	oxygenMolEntity		chebi_16188	notHaloHydroCarbon		chebi_15481	heteroOrganic		chebi_15481	heteroOrganic		chebi_15484	hasBenzeneRing
chebi_15387	notHydroCarbon		chebi_15687	notHaloHydroCarbon		chebi_16233	heteroOrganic		chebi_15604	atLeast2Carbons		chebi_15417	polyatomic		chebi_16177	carbonMolEntity		chebi_16188	atLeast2Carbons		chebi_15440	chebi_15440		chebi_15440	chebi_15440		chebi_15484	amine
chebi_15387	notHaloHydroCarbon		chebi_15687	atLeast2Carbons		chebi_15671	chebi_15671		chebi_15604	atLeast3Carbons		chebi_15417	carboxylicAcid		chebi_16177	notHydroCarbon		chebi_16188	atLeast3Carbons		chebi_15440	molecule		chebi_15440	molecule		chebi_15484	unsaturated
chebi_15387	atLeast2Carbons		chebi_15687	atLeast3Carbons		chebi_15671	molecule		chebi_15604	atLeast4Carbons		chebi_15417	exactly1CarboxyGroup		chebi_16177	notHaloHydroCarbon		chebi_16188	atLeast4Carbons		chebi_15440	carbonMolEntity		chebi_15440	carbonMolEntity		chebi_15484	heteroOrganic
chebi_15387	atLeast3Carbons		chebi_15687	atLeast4Carbons		chebi_15671	chalcogenMolEntity		chebi_15604	atLeast5Carbons		chebi_15417	carboxylicEster		chebi_16177	atLeast2Carbons		chebi_16188	atLeast5Carbons		chebi_15440	hydroCarbon		chebi_15440	hydroCarbon		chebi_15348	chebi_15348
chebi_15387	atLeast4Carbons		chebi_15687	exactly4Carbons		chebi_15671	oxygenMolEntity		chebi_15604	polyatomic		chebi_15417	unsaturated		chebi_16177	atLeast3Carbons		chebi_16188	polyatomic		chebi_15440	atLeast2Carbons		chebi_15440	atLeast2Carbons		chebi_15348	molecule
chebi_15387	atLeast5Carbons		chebi_15687	polyatomic		chebi_15671	carbonMolEntity		chebi_15604	carboxylicAcid		chebi_15417	heteroOrganic		chebi_16177	atLeast4Carbons		chebi_16188	saturated		chebi_15440	atLeast3Carbons		chebi_15440	atLeast3Carbons		chebi_15348	chalcogenMolEntity
chebi_15387	polyatomic		chebi_15687	ketone		chebi_15671	notHydroCarbon		chebi_15604	exactly1CarboxyGroup		chebi_15503	chebi_15503		chebi_16177	atLeast5Carbons		chebi_16188	heteroOrganic		chebi_15440	atLeast4Carbons		chebi_15440	atLeast4Carbons		chebi_15348	oxygenMolEntity
chebi_15387	unsaturated		chebi_15687	saturated		chebi_15671	notHaloHydroCarbon		chebi_15604	carboxylicEster		chebi_15503	molecule		chebi_16177	polyatomic		chebi_15620	chebi_15620		chebi_15440	atLeast5Carbons		chebi_15440	atLeast5Carbons		chebi_15348	carbonMolEntity
chebi_15387	heteroOrganic		chebi_15687	heteroOrganic		chebi_15671	atLeast2Carbons		chebi_15604	saturated		chebi_15503	sulfurMolEntity		chebi_16177	saturated		chebi_15620	molecule		chebi_15440	polyatomic		chebi_15440	polyatomic		chebi_15348	notHydroCarbon
chebi_15388	chebi_15388		chebi_15688	chebi_15688		chebi_15671	atLeast3Carbons		chebi_15604	heteroOrganic		chebi_15503	chalcogenMolEntity		chebi_16177	heteroOrganic		chebi_15620	chalcogenMolEntity		chebi_15440	unsaturated		chebi_15440	unsaturated		chebi_15348	notHaloHydroCarbon
chebi_15388	molecule		chebi_15688	molecule		chebi_15671	atLeast4Carbons		chebi_15605	chebi_15605		chebi_15503	oxygenMolEntity		chebi_15703	chebi_15703		chebi_15620	oxygenMolEntity		chebi_15345	chebi_15345		chebi_15345	chebi_15345		chebi_15348	atLeast2Carbons
chebi_15388	chalcogenMolEntity		chebi_15688	chalcogenMolEntity		chebi_15671	exactly4Carbons		chebi_15605	molecule		chebi_15503	pnictogenMolEntity		chebi_15703	molecule		chebi_15620	carbonMolEntity		chebi_15345	molecule		chebi_15345	molecule		chebi_15348	atLeast3Carbons
chebi_15388	oxygenMolEntity		chebi_15688	oxygenMolEntity		chebi_15671	polyatomic		chebi_15605	chalcogenMolEntity		chebi_15503	phosphorusMolEntity		chebi_15703	chalcogenMolEntity		chebi_15620	notHydroCarbon		chebi_15345	sulfurMolEntity		chebi_15345	sulfurMolEntity		chebi_15348	atLeast4Carbons
chebi_15388	carbonMolEntity		chebi_15688	carbonMolEntity		chebi_15671	carboxylicAcid		chebi_15605	oxygenMolEntity		chebi_15503	carbonMolEntity		chebi_15703	oxygenMolEntity		chebi_15620	notHaloHydroCarbon		chebi_15345	chalcogenMolEntity		chebi_15345	chalcogenMolEntity		chebi_15348	exactly4Carbons
chebi_15388	notHydroCarbon		chebi_15688	notHydroCarbon		chebi_15671	atLeast2CarboxyGroups		chebi_15605	carbonMolEntity		chebi_15503	hydrogenMolEntity		chebi_15703	pnictogenMolEntity		chebi_15620	atLeast2Carbons		chebi_15345	oxygenMolEntity		chebi_15345	oxygenMolEntity		chebi_15348	polyatomic
chebi_15388	notHaloHydroCarbon		chebi_15688	notHaloHydroCarbon		chebi_15671	exactly2CarboxyGroups		chebi_15605	notHydroCarbon		chebi_15503	notHydroCarbon		chebi_15703	phosphorusMolEntity		chebi_15620	atLeast3Carbons		chebi_15345	pnictogenMolEntity		chebi_15345	pnictogenMolEntity		chebi_15348	saturated
chebi_15388	atLeast2Carbons		chebi_15688	atLeast2Carbons		chebi_15671	carboxylicEster		chebi_15605	notHaloHydroCarbon		chebi_15503	notHaloHydroCarbon		chebi_15703	carbonMolEntity		chebi_15620	atLeast4Carbons		chebi_15345	phosphorusMolEntity		chebi_15345	phosphorusMolEntity		chebi_15348	heteroOrganic
chebi_15388	atLeast3Carbons		chebi_15688	atLeast3Carbons		chebi_15671	saturated		chebi_15605	atLeast2Carbons		chebi_15503	atLeast2Carbons		chebi_15703	notHydroCarbon		chebi_15620	exactly4Carbons		chebi_15345	carbonMolEntity		chebi_15345	carbonMolEntity		chebi_15442	chebi_15442
chebi_15388	atLeast4Carbons		chebi_15688	atLeast4Carbons		chebi_15671	heteroOrganic		chebi_15605	atLeast3Carbons		chebi_15503	atLeast3Carbons		chebi_15703	notHaloHydroCarbon		chebi_15620	polyatomic		chebi_15345	notHydroCarbon		chebi_15345	notHydroCarbon		chebi_15442	molecule
chebi_15388	atLeast5Carbons		chebi_15688	exactly4Carbons		chebi_15672	chebi_15672		chebi_15605	atLeast4Carbons		chebi_15503	atLeast4Carbons		chebi_15703	atLeast2Carbons		chebi_15620	carboxylicAcid		chebi_15345	notHaloHydroCarbon		chebi_15345	notHaloHydroCarbon		chebi_15442	chalcogenMolEntity
chebi_15388	polyatomic		chebi_15688	polyatomic		chebi_15672	molecule		chebi_15605	atLeast5Carbons		chebi_15503	atLeast5Carbons		chebi_15703	atLeast3Carbons		chebi_15620	exactly1CarboxyGroup		chebi_15345	atLeast2Carbons		chebi_15345	atLeast2Carbons		chebi_15442	oxygenMolEntity
chebi_15388	unsaturated		chebi_15688	ketone		chebi_15672	chalcogenMolEntity		chebi_15605	polyatomic		chebi_15503	polyatomic		chebi_15703	atLeast4Carbons		chebi_15620	carboxylicEster		chebi_15345	atLeast3Carbons		chebi_15345	atLeast3Carbons		chebi_15442	pnictogenMolEntity
chebi_15388	heteroOrganic		chebi_15688	saturated		chebi_15672	oxygenMolEntity		chebi_15605	hasBenzeneRing		chebi_15503	carboxylicAcid		chebi_15703	atLeast5Carbons		chebi_15620	saturated		chebi_15345	atLeast4Carbons		chebi_15345	atLeast4Carbons		chebi_15442	phosphorusMolEntity
chebi_10617	chebi_10617		chebi_15688	heteroOrganic		chebi_15672	carbonMolEntity		chebi_15605	unsaturated		chebi_15503	exactly1CarboxyGroup		chebi_15703	polyatomic		chebi_15620	heteroOrganic		chebi_15345	atLeast5Carbons		chebi_15345	atLeast5Carbons		chebi_15442	carbonMolEntity
chebi_10617	molecule		chebi_15386	chebi_15386		chebi_15672	notHydroCarbon		chebi_15605	heteroOrganic		chebi_15503	carboxylicEster		chebi_15703	saturated		chebi_15621	chebi_15621		chebi_15345	polyatomic		chebi_15345	polyatomic		chebi_15442	hydrogenMolEntity
chebi_10617	chalcogenMolEntity		chebi_15386	molecule		chebi_15672	notHaloHydroCarbon		chebi_16164	chebi_16164		chebi_15503	amine		chebi_15703	heteroOrganic		chebi_15621	molecule		chebi_15345	amine		chebi_15345	amine		chebi_15442	notHydroCarbon
chebi_10617	oxygenMolEntity		chebi_15386	chalcogenMolEntity		chebi_15672	atLeast2Carbons		chebi_16164	molecule		chebi_15503	unsaturated		chebi_15408	chebi_15408		chebi_15621	chalcogenMolEntity		chebi_15345	ketone		chebi_15345	ketone		chebi_15442	notHaloHydroCarbon
chebi_10617	inorganic		chebi_15386	oxygenMolEntity		chebi_15672	atLeast3Carbons		chebi_16164	chalcogenMolEntity		chebi_15503	heteroOrganic		chebi_15408	molecule		chebi_15621	oxygenMolEntity		chebi_15345	unsaturated		chebi_15345	unsaturated		chebi_15442	atLeast2Carbons
chebi_10617	notHydroCarbon		chebi_15386	carbonMolEntity		chebi_15672	atLeast4Carbons		chebi_16164	oxygenMolEntity		chebi_15504	chebi_15504		chebi_15408	chalcogenMolEntity		chebi_15621	carbonMolEntity		chebi_15345	heteroOrganic		chebi_15345	heteroOrganic		chebi_15442	atLeast3Carbons
chebi_10617	notHaloHydroCarbon		chebi_15386	notHydroCarbon		chebi_15672	exactly4Carbons		chebi_16164	carbonMolEntity		chebi_15504	molecule		chebi_15408	oxygenMolEntity		chebi_15621	hydrogenMolEntity		chebi_15344	chebi_15344		chebi_15344	chebi_15344		chebi_15442	atLeast4Carbons
chebi_10617	polyatomic		chebi_15386	notHaloHydroCarbon		chebi_15672	polyatomic		chebi_16164	notHydroCarbon		chebi_15504	sulfurMolEntity		chebi_15408	carbonMolEntity		chebi_15621	notHydroCarbon		chebi_15344	molecule		chebi_15344	molecule		chebi_15442	atLeast5Carbons
chebi_15415	chebi_15415		chebi_15386	atLeast2Carbons		chebi_15672	carboxylicAcid		chebi_16164	notHaloHydroCarbon		chebi_15504	chalcogenMolEntity		chebi_15408	hydrogenMolEntity		chebi_15621	notHaloHydroCarbon		chebi_15344	chalcogenMolEntity		chebi_15344	chalcogenMolEntity		chebi_15442	polyatomic
chebi_15415	molecule		chebi_15386	atLeast3Carbons		chebi_15672	atLeast2CarboxyGroups		chebi_16164	atLeast2Carbons		chebi_15504	oxygenMolEntity		chebi_15408	notHydroCarbon		chebi_15621	atLeast2Carbons		chebi_15344	oxygenMolEntity		chebi_15344	oxygenMolEntity		chebi_15442	unsaturated
chebi_15415	carbonMolEntity		chebi_15386	atLeast4Carbons		chebi_15672	exactly2CarboxyGroups		chebi_16164	atLeast3Carbons		chebi_15504	pnictogenMolEntity		chebi_15408	notHaloHydroCarbon		chebi_15621	atLeast3Carbons		chebi_15344	carbonMolEntity		chebi_15344	carbonMolEntity		chebi_15442	heteroOrganic
chebi_15415	hydrogenMolEntity		chebi_15386	atLeast5Carbons		chebi_15672	carboxylicEster		chebi_16164	atLeast4Carbons		chebi_15504	phosphorusMolEntity		chebi_15408	atLeast2Carbons		chebi_15621	atLeast4Carbons		chebi_15344	notHydroCarbon		chebi_15344	notHydroCarbon		chebi_15347	chebi_15347
chebi_15415	hydroCarbon		chebi_15386	polyatomic		chebi_15672	saturated		chebi_16164	atLeast5Carbons		chebi_15504	carbonMolEntity		chebi_15408	atLeast3Carbons		chebi_15621	atLeast5Carbons		chebi_15344	notHaloHydroCarbon		chebi_15344	notHaloHydroCarbon		chebi_15347	molecule
chebi_15415	atLeast2Carbons		chebi_15386	hasBenzeneRing		chebi_15672	heteroOrganic		chebi_16164	polyatomic		chebi_15504	notHydroCarbon		chebi_15408	atLeast4Carbons		chebi_15621	polyatomic		chebi_15344	atLeast2Carbons		chebi_15344	atLeast2Carbons		chebi_15347	chalcogenMolEntity
chebi_15415	atLeast3Carbons		chebi_15386	unsaturated		chebi_15574	chebi_15574		chebi_16164	hasBenzeneRing		chebi_15504	notHaloHydroCarbon		chebi_15408	atLeast5Carbons		chebi_15621	hasBenzeneRing		chebi_15344	atLeast3Carbons		chebi_15344	atLeast3Carbons		chebi_15347	oxygenMolEntity
chebi_15415	atLeast4Carbons		chebi_15386	heteroOrganic		chebi_15574	molecule		chebi_16164	unsaturated		chebi_15504	atLeast2Carbons		chebi_15408	polyatomic		chebi_15621	unsaturated		chebi_15344	atLeast4Carbons		chebi_15344	atLeast4Carbons		chebi_15347	carbonMolEntity
chebi_15415	atLeast5Carbons		chebi_15581	chebi_15581		chebi_15574	chalcogenMolEntity		chebi_16164	heteroOrganic		chebi_15504	atLeast3Carbons		chebi_15408	ketone		chebi_15621	heteroOrganic		chebi_15344	exactly4Carbons		chebi_15344	exactly4Carbons		chebi_15347	notHydroCarbon
chebi_15415	polyatomic		chebi_15581	molecule		chebi_15574	oxygenMolEntity		chebi_11553	chebi_11553		chebi_15504	atLeast4Carbons		chebi_15408	unsaturated		chebi_10100	chebi_10100		chebi_15344	polyatomic		chebi_15344	polyatomic		chebi_15347	notHaloHydroCarbon
chebi_15415	unsaturated		chebi_15581	chalcogenMolEntity		chebi_15574	carbonMolEntity		chebi_11553	molecule		chebi_15504	atLeast5Carbons		chebi_15408	heteroOrganic		chebi_10100	molecule		chebi_15344	carboxylicAcid		chebi_15344	carboxylicAcid		chebi_15347	atLeast2Carbons
chebi_15452	chebi_15452		chebi_15581	oxygenMolEntity		chebi_15574	hydrogenMolEntity		chebi_11553	chalcogenMolEntity		chebi_15504	polyatomic		chebi_15415	chebi_15415		chebi_10100	sulfurMolEntity		chebi_15344	exactly1CarboxyGroup		chebi_15344	exactly1CarboxyGroup		chebi_15347	atLeast3Carbons
chebi_15452	molecule		chebi_15581	carbonMolEntity		chebi_15574	notHydroCarbon		chebi_11553	oxygenMolEntity		chebi_15504	carboxylicAcid		chebi_15415	molecule		chebi_10100	chalcogenMolEntity		chebi_15344	carboxylicEster		chebi_15344	carboxylicEster		chebi_15347	exactly3Carbons
chebi_15452	sulfurMolEntity		chebi_15581	notHydroCarbon		chebi_15574	notHaloHydroCarbon		chebi_11553	carbonMolEntity		chebi_15504	exactly1CarboxyGroup		chebi_15415	carbonMolEntity		chebi_10100	oxygenMolEntity		chebi_15344	ketone		chebi_15344	ketone		chebi_15347	polyatomic
chebi_15452	chalcogenMolEntity		chebi_15581	notHaloHydroCarbon		chebi_15574	atLeast2Carbons		chebi_11553	notHydroCarbon		chebi_15504	carboxylicEster		chebi_15415	hydrogenMolEntity		chebi_10100	carbonMolEntity		chebi_15344	saturated		chebi_15344	saturated		chebi_15347	ketone
chebi_15452	oxygenMolEntity		chebi_15581	atLeast2Carbons		chebi_15574	atLeast3Carbons		chebi_11553	notHaloHydroCarbon		chebi_15504	amine		chebi_15415	hydroCarbon		chebi_10100	notHydroCarbon		chebi_15344	heteroOrganic		chebi_15344	heteroOrganic		chebi_15347	saturated
chebi_15452	pnictogenMolEntity		chebi_15581	atLeast3Carbons		chebi_15574	atLeast4Carbons		chebi_11553	atLeast2Carbons		chebi_15504	unsaturated		chebi_15415	atLeast2Carbons		chebi_10100	notHaloHydroCarbon		chebi_15343	chebi_15343		chebi_15343	chebi_15343		chebi_15347	heteroOrganic
chebi_15452	phosphorusMolEntity		chebi_15581	atLeast4Carbons		chebi_15574	atLeast5Carbons		chebi_11553	atLeast3Carbons		chebi_15504	heteroOrganic		chebi_15415	atLeast3Carbons		chebi_10100	atLeast2Carbons		chebi_15343	molecule		chebi_15343	molecule		chebi_15441	chebi_15441
chebi_15452	carbonMolEntity		chebi_15581	atLeast5Carbons		chebi_15574	polyatomic		chebi_11553	atLeast4Carbons		chebi_15418	chebi_15418		chebi_15415	atLeast4Carbons		chebi_10100	atLeast3Carbons		chebi_15343	chalcogenMolEntity		chebi_15343	chalcogenMolEntity		chebi_15441	molecule
chebi_15452	notHydroCarbon		chebi_15581	polyatomic		chebi_15574	unsaturated		chebi_11553	atLeast5Carbons		chebi_15418	molecule		chebi_15415	atLeast5Carbons		chebi_10100	atLeast4Carbons		chebi_15343	oxygenMolEntity		chebi_15343	oxygenMolEntity		chebi_15441	chalcogenMolEntity
chebi_15452	notHaloHydroCarbon		chebi_15581	carboxylicEster		chebi_15574	heteroOrganic		chebi_11553	polyatomic		chebi_15418	chalcogenMolEntity		chebi_15415	polyatomic		chebi_10100	atLeast5Carbons		chebi_15343	carbonMolEntity		chebi_15343	carbonMolEntity		chebi_15441	oxygenMolEntity
chebi_15452	atLeast2Carbons		chebi_15581	unsaturated		chebi_15575	chebi_15575		chebi_11553	carboxylicEster		chebi_15418	oxygenMolEntity		chebi_15415	unsaturated		chebi_10100	polyatomic		chebi_15343	hydrogenMolEntity		chebi_15343	hydrogenMolEntity		chebi_15441	carbonMolEntity
chebi_15452	atLeast3Carbons		chebi_15581	heteroOrganic		chebi_15575	molecule		chebi_11553	ketone		chebi_15418	carbonMolEntity		chebi_32374	chebi_32374		chebi_10100	hasBenzeneRing		chebi_15343	notHydroCarbon		chebi_15343	notHydroCarbon		chebi_15441	notHydroCarbon
chebi_15452	atLeast4Carbons		chebi_15387	chebi_15387		chebi_15575	chalcogenMolEntity		chebi_11553	saturated		chebi_15418	hydrogenMolEntity		chebi_32374	molecule		chebi_10100	amine		chebi_15343	notHaloHydroCarbon		chebi_15343	notHaloHydroCarbon		chebi_15441	notHaloHydroCarbon
chebi_15452	atLeast5Carbons		chebi_15387	molecule		chebi_15575	oxygenMolEntity		chebi_11553	heteroOrganic		chebi_15418	notHydroCarbon		chebi_32374	chalcogenMolEntity		chebi_10100	unsaturated		chebi_15343	atLeast2Carbons		chebi_15343	atLeast2Carbons		chebi_15441	atLeast2Carbons
chebi_15452	polyatomic		chebi_15387	chalcogenMolEntity		chebi_15575	carbonMolEntity		chebi_15858	chebi_15858		chebi_15418	notHaloHydroCarbon		chebi_32374	oxygenMolEntity		chebi_10100	heteroOrganic		chebi_15343	exactly2Carbons		chebi_15343	exactly2Carbons		chebi_15441	atLeast3Carbons
chebi_15452	amine		chebi_15387	oxygenMolEntity		chebi_15575	hydrogenMolEntity		chebi_15858	molecule		chebi_15418	atLeast2Carbons		chebi_32374	carbonMolEntity		chebi_16170	chebi_16170		chebi_15343	polyatomic		chebi_15343	polyatomic		chebi_15441	atLeast4Carbons
chebi_15452	unsaturated		chebi_15387	carbonMolEntity		chebi_15575	notHydroCarbon		chebi_15858	bromineMolEntity		chebi_15418	atLeast3Carbons		chebi_32374	notHydroCarbon		chebi_16170	molecule		chebi_15343	saturated		chebi_15343	saturated		chebi_15441	atLeast5Carbons
chebi_15452	heteroOrganic		chebi_15387	hydrogenMolEntity		chebi_15575	notHaloHydroCarbon		chebi_15858	halogenMolEntity		chebi_15418	atLeast4Carbons		chebi_32374	notHaloHydroCarbon		chebi_16170	inorganic		chebi_15343	heteroOrganic		chebi_15343	heteroOrganic		chebi_15441	polyatomic
chebi_15506	chebi_15506		chebi_15387	notHydroCarbon		chebi_15575	atLeast2Carbons		chebi_15858	inorganic		chebi_15418	atLeast5Carbons		chebi_32374	atLeast2Carbons		chebi_16170	notHydroCarbon		chebi_15342	chebi_15342		chebi_15342	chebi_15342		chebi_15441	unsaturated
chebi_15506	molecule		chebi_15387	notHaloHydroCarbon		chebi_15575	atLeast3Carbons		chebi_15858	notHydroCarbon		chebi_15418	polyatomic		chebi_32374	atLeast3Carbons		chebi_16170	notHaloHydroCarbon		chebi_15342	molecule		chebi_15342	molecule		chebi_15441	heteroOrganic
chebi_15506	sulfurMolEntity		chebi_15387	atLeast2Carbons		chebi_15575	atLeast4Carbons		chebi_15858	notHaloHydroCarbon		chebi_15418	unsaturated		chebi_32374	atLeast4Carbons		chebi_16170	monoatomic		chebi_15342	chalcogenMolEntity		chebi_15342	chalcogenMolEntity		chebi_15481	chebi_15481
chebi_15506	chalcogenMolEntity		chebi_15387	atLeast3Carbons		chebi_15575	atLeast5Carbons		chebi_15858	monoatomic		chebi_15418	heteroOrganic		chebi_32374	atLeast5Carbons		chebi_15428	chebi_15428		chebi_15342	oxygenMolEntity		chebi_15342	oxygenMolEntity		chebi_15481	molecule
chebi_15506	oxygenMolEntity		chebi_15387	atLeast4Carbons		chebi_15575	polyatomic		chebi_16347	chebi_16347		chebi_15412	chebi_15412		chebi_32374	polyatomic		chebi_15428	molecule		chebi_15342	carbonMolEntity		chebi_15342	carbonMolEntity		chebi_15481	sulfurMolEntity
chebi_15506	pnictogenMolEntity		chebi_15387	atLeast5Carbons		chebi_15575	unsaturated		chebi_16347	molecule		chebi_15412	molecule		chebi_32374	carboxylicAcid		chebi_15428	chalcogenMolEntity		chebi_15342	notHydroCarbon		chebi_15342	notHydroCarbon		chebi_15481	chalcogenMolEntity
chebi_15506	phosphorusMolEntity		chebi_15387	polyatomic		chebi_15575	heteroOrganic		chebi_16347	chalcogenMolEntity		chebi_15412	chalcogenMolEntity		chebi_32374	exactly1CarboxyGroup		chebi_15428	oxygenMolEntity		chebi_15342	notHaloHydroCarbon		chebi_15342	notHaloHydroCarbon		chebi_15481	oxygenMolEntity
chebi_15506	carbonMolEntity		chebi_15387	unsaturated		chebi_15675	chebi_15675		chebi_16347	oxygenMolEntity		chebi_15412	oxygenMolEntity		chebi_32374	carboxylicEster		chebi_15428	carbonMolEntity		chebi_15342	atLeast2Carbons		chebi_15342	atLeast2Carbons		chebi_15481	pnictogenMolEntity
chebi_15506	notHydroCarbon		chebi_15387	heteroOrganic		chebi_15675	molecule		chebi_16347	carbonMolEntity		chebi_15412	carbonMolEntity		chebi_32374	hasBenzeneRing		chebi_15428	notHydroCarbon		chebi_15342	atLeast3Carbons		chebi_15342	atLeast3Carbons		chebi_15481	phosphorusMolEntity
chebi_15506	notHaloHydroCarbon		chebi_15388	chebi_15388		chebi_15675	chalcogenMolEntity		chebi_16347	notHydroCarbon		chebi_15412	notHydroCarbon		chebi_32374	unsaturated		chebi_15428	notHaloHydroCarbon		chebi_15342	atLeast4Carbons		chebi_15342	atLeast4Carbons		chebi_15481	carbonMolEntity
chebi_15506	atLeast2Carbons		chebi_15388	molecule		chebi_15675	oxygenMolEntity		chebi_16347	notHaloHydroCarbon		chebi_15412	notHaloHydroCarbon		chebi_32374	heteroOrganic		chebi_15428	atLeast2Carbons		chebi_15342	atLeast5Carbons		chebi_15342	atLeast5Carbons		chebi_15481	notHydroCarbon
chebi_15506	atLeast3Carbons		chebi_15388	chalcogenMolEntity		chebi_15675	carbonMolEntity		chebi_16347	atLeast2Carbons		chebi_15412	atLeast2Carbons		chebi_15416	chebi_15416		chebi_15428	exactly2Carbons		chebi_15342	polyatomic		chebi_15342	polyatomic		chebi_15481	notHaloHydroCarbon
chebi_15506	atLeast4Carbons		chebi_15388	oxygenMolEntity		chebi_15675	notHydroCarbon		chebi_16347	atLeast3Carbons		chebi_15412	atLeast3Carbons		chebi_15416	molecule		chebi_15428	polyatomic		chebi_15342	hasBenzeneRing		chebi_15342	hasBenzeneRing		chebi_15481	atLeast2Carbons
chebi_15506	atLeast5Carbons		chebi_15388	carbonMolEntity		chebi_15675	notHaloHydroCarbon		chebi_16347	atLeast4Carbons		chebi_15412	exactly3Carbons		chebi_15416	chalcogenMolEntity		chebi_15428	carboxylicAcid		chebi_15342	ketone		chebi_15342	ketone		chebi_15481	atLeast3Carbons
chebi_15506	polyatomic		chebi_15388	notHydroCarbon		chebi_15675	atLeast2Carbons		chebi_16347	atLeast5Carbons		chebi_15412	polyatomic		chebi_15416	oxygenMolEntity		chebi_15428	exactly1CarboxyGroup		chebi_15342	unsaturated		chebi_15342	unsaturated		chebi_15481	atLeast4Carbons
chebi_15506	amine		chebi_15388	notHaloHydroCarbon		chebi_15675	atLeast3Carbons		chebi_16347	polyatomic		chebi_15412	carboxylicAcid		chebi_15416	carbonMolEntity		chebi_15428	carboxylicEster		chebi_15342	heteroOrganic		chebi_15342	heteroOrganic		chebi_15481	atLeast5Carbons
chebi_15506	ketone		chebi_15388	atLeast2Carbons		chebi_15675	exactly3Carbons		chebi_16347	carboxylicEster		chebi_15412	exactly1CarboxyGroup		chebi_15416	hydrogenMolEntity		chebi_15428	saturated		chebi_15449	chebi_15449		chebi_15449	chebi_15449		chebi_15481	polyatomic
chebi_15506	unsaturated		chebi_15388	atLeast3Carbons		chebi_15675	polyatomic		chebi_16347	saturated		chebi_15412	carboxylicEster		chebi_15416	notHydroCarbon		chebi_15428	heteroOrganic		chebi_15449	molecule		chebi_15449	molecule		chebi_15481	amine
chebi_15506	heteroOrganic		chebi_15388	atLeast4Carbons		chebi_15675	saturated		chebi_16347	heteroOrganic		chebi_15412	saturated		chebi_15416	notHaloHydroCarbon		chebi_15429	chebi_15429		chebi_15449	sulfurMolEntity		chebi_15449	sulfurMolEntity		chebi_15481	unsaturated
chebi_15454	chebi_15454		chebi_15388	atLeast5Carbons		chebi_15675	heteroOrganic		chebi_15347	chebi_15347		chebi_15412	heteroOrganic		chebi_15416	atLeast2Carbons		chebi_15429	molecule		chebi_15449	chalcogenMolEntity		chebi_15449	chalcogenMolEntity		chebi_15481	heteroOrganic
chebi_15454	molecule		chebi_15388	polyatomic		chebi_15676	chebi_15676		chebi_15347	molecule		chebi_15413	chebi_15413		chebi_15416	atLeast3Carbons		chebi_15429	chalcogenMolEntity		chebi_15449	oxygenMolEntity		chebi_15449	oxygenMolEntity		chebi_15440	chebi_15440
chebi_15454	sulfurMolEntity		chebi_15388	unsaturated		chebi_15676	molecule		chebi_15347	chalcogenMolEntity		chebi_15413	molecule		chebi_15416	atLeast4Carbons		chebi_15429	oxygenMolEntity		chebi_15449	pnictogenMolEntity		chebi_15449	pnictogenMolEntity		chebi_15440	molecule
chebi_15454	chalcogenMolEntity		chebi_15388	heteroOrganic		chebi_15676	chalcogenMolEntity		chebi_15347	oxygenMolEntity		chebi_15413	chalcogenMolEntity		chebi_15416	atLeast5Carbons		chebi_15429	inorganic		chebi_15449	phosphorusMolEntity		chebi_15449	phosphorusMolEntity		chebi_15440	carbonMolEntity
chebi_15454	oxygenMolEntity		chebi_15415	chebi_15415		chebi_15676	oxygenMolEntity		chebi_15347	carbonMolEntity		chebi_15413	oxygenMolEntity		chebi_15416	polyatomic		chebi_15429	notHydroCarbon		chebi_15449	carbonMolEntity		chebi_15449	carbonMolEntity		chebi_15440	hydroCarbon
chebi_15454	pnictogenMolEntity		chebi_15415	molecule		chebi_15676	carbonMolEntity		chebi_15347	notHydroCarbon		chebi_15413	carbonMolEntity		chebi_15416	unsaturated		chebi_15429	notHaloHydroCarbon		chebi_15449	notHydroCarbon		chebi_15449	notHydroCarbon		chebi_15440	atLeast2Carbons
chebi_15454	phosphorusMolEntity		chebi_15415	carbonMolEntity		chebi_15676	notHydroCarbon		chebi_15347	notHaloHydroCarbon		chebi_15413	notHydroCarbon		chebi_15416	heteroOrganic		chebi_15429	polyatomic		chebi_15449	notHaloHydroCarbon		chebi_15449	notHaloHydroCarbon		chebi_15440	atLeast3Carbons
chebi_15454	carbonMolEntity		chebi_15415	hydrogenMolEntity		chebi_15676	notHaloHydroCarbon		chebi_15347	atLeast2Carbons		chebi_15413	notHaloHydroCarbon		chebi_15506	chebi_15506		chebi_15424	chebi_15424		chebi_15449	atLeast2Carbons		chebi_15449	atLeast2Carbons		chebi_15440	atLeast4Carbons
chebi_15454	notHydroCarbon		chebi_15415	hydroCarbon		chebi_15676	atLeast2Carbons		chebi_15347	atLeast3Carbons		chebi_15413	atLeast2Carbons		chebi_15506	molecule		chebi_15424	molecule		chebi_15449	atLeast3Carbons		chebi_15449	atLeast3Carbons		chebi_15440	atLeast5Carbons
chebi_15454	notHaloHydroCarbon		chebi_15415	atLeast2Carbons		chebi_15676	atLeast3Carbons		chebi_15347	exactly3Carbons		chebi_15413	atLeast3Carbons		chebi_15506	sulfurMolEntity		chebi_15424	chalcogenMolEntity		chebi_15449	atLeast4Carbons		chebi_15449	atLeast4Carbons		chebi_15440	polyatomic
chebi_15454	atLeast2Carbons		chebi_15415	atLeast3Carbons		chebi_15676	atLeast4Carbons		chebi_15347	polyatomic		chebi_15413	atLeast4Carbons		chebi_15506	chalcogenMolEntity		chebi_15424	oxygenMolEntity		chebi_15449	atLeast5Carbons		chebi_15449	atLeast5Carbons		chebi_15440	unsaturated
chebi_15454	atLeast3Carbons		chebi_15415	atLeast4Carbons		chebi_15676	exactly4Carbons		chebi_15347	ketone		chebi_15413	atLeast5Carbons		chebi_15506	oxygenMolEntity		chebi_15424	carbonMolEntity		chebi_15449	polyatomic		chebi_15449	polyatomic		chebi_15345	chebi_15345
chebi_15454	atLeast4Carbons		chebi_15415	atLeast5Carbons		chebi_15676	polyatomic		chebi_15347	saturated		chebi_15413	polyatomic		chebi_15506	pnictogenMolEntity		chebi_15424	hydrogenMolEntity		chebi_15449	amine		chebi_15449	amine		chebi_15345	molecule
chebi_15454	atLeast5Carbons		chebi_15415	polyatomic		chebi_15676	saturated		chebi_15347	heteroOrganic		chebi_15413	hasBenzeneRing		chebi_15506	phosphorusMolEntity		chebi_15424	notHydroCarbon		chebi_15449	unsaturated		chebi_15449	unsaturated		chebi_15345	sulfurMolEntity
chebi_15454	polyatomic		chebi_15415	unsaturated		chebi_15676	heteroOrganic		chebi_15481	chebi_15481		chebi_15413	ketone		chebi_15506	carbonMolEntity		chebi_15424	notHaloHydroCarbon		chebi_15449	heteroOrganic		chebi_15449	heteroOrganic		chebi_15345	chalcogenMolEntity
chebi_15454	carboxylicAcid		chebi_15506	chebi_15506		chebi_15573	chebi_15573		chebi_15481	molecule		chebi_15413	unsaturated		chebi_15506	notHydroCarbon		chebi_15424	atLeast2Carbons		chebi_15448	chebi_15448		chebi_15448	chebi_15448		chebi_15345	oxygenMolEntity
chebi_15454	exactly1CarboxyGroup		chebi_15506	molecule		chebi_15573	molecule		chebi_15481	sulfurMolEntity		chebi_15413	heteroOrganic		chebi_15506	notHaloHydroCarbon		chebi_15424	atLeast3Carbons		chebi_15448	molecule		chebi_15448	molecule		chebi_15345	pnictogenMolEntity
chebi_15454	carboxylicEster		chebi_15506	sulfurMolEntity		chebi_15573	chalcogenMolEntity		chebi_15481	chalcogenMolEntity		chebi_15500	chebi_15500		chebi_15506	atLeast2Carbons		chebi_15424	atLeast4Carbons		chebi_15448	sulfurMolEntity		chebi_15448	sulfurMolEntity		chebi_15345	phosphorusMolEntity
chebi_15454	amine		chebi_15506	chalcogenMolEntity		chebi_15573	oxygenMolEntity		chebi_15481	oxygenMolEntity		chebi_15500	molecule		chebi_15506	atLeast3Carbons		chebi_15424	atLeast5Carbons		chebi_15448	chalcogenMolEntity		chebi_15448	chalcogenMolEntity		chebi_15345	carbonMolEntity
chebi_15454	unsaturated		chebi_15506	oxygenMolEntity		chebi_15573	pnictogenMolEntity		chebi_15481	pnictogenMolEntity		chebi_15500	sulfurMolEntity		chebi_15506	atLeast4Carbons		chebi_15424	polyatomic		chebi_15448	oxygenMolEntity		chebi_15448	oxygenMolEntity		chebi_15345	notHydroCarbon
chebi_15454	heteroOrganic		chebi_15506	pnictogenMolEntity		chebi_15573	phosphorusMolEntity		chebi_15481	phosphorusMolEntity		chebi_15500	chalcogenMolEntity		chebi_15506	atLeast5Carbons		chebi_15424	carboxylicAcid		chebi_15448	pnictogenMolEntity		chebi_15448	pnictogenMolEntity		chebi_15345	notHaloHydroCarbon
chebi_15503	chebi_15503		chebi_15506	phosphorusMolEntity		chebi_15573	carbonMolEntity		chebi_15481	carbonMolEntity		chebi_15500	oxygenMolEntity		chebi_15506	polyatomic		chebi_15424	exactly1CarboxyGroup		chebi_15448	phosphorusMolEntity		chebi_15448	phosphorusMolEntity		chebi_15345	atLeast2Carbons
chebi_15503	molecule		chebi_15506	carbonMolEntity		chebi_15573	notHydroCarbon		chebi_15481	notHydroCarbon		chebi_15500	pnictogenMolEntity		chebi_15506	amine		chebi_15424	carboxylicEster		chebi_15448	carbonMolEntity		chebi_15448	carbonMolEntity		chebi_15345	atLeast3Carbons
chebi_15503	sulfurMolEntity		chebi_15506	notHydroCarbon		chebi_15573	notHaloHydroCarbon		chebi_15481	notHaloHydroCarbon		chebi_15500	phosphorusMolEntity		chebi_15506	ketone		chebi_15424	hasFourMemberedRing		chebi_15448	notHydroCarbon		chebi_15448	notHydroCarbon		chebi_15345	atLeast4Carbons
chebi_15503	chalcogenMolEntity		chebi_15506	notHaloHydroCarbon		chebi_15573	atLeast2Carbons		chebi_15481	atLeast2Carbons		chebi_15500	carbonMolEntity		chebi_15506	unsaturated		chebi_15424	saturated		chebi_15448	notHaloHydroCarbon		chebi_15448	notHaloHydroCarbon		chebi_15345	atLeast5Carbons
chebi_15503	oxygenMolEntity		chebi_15506	atLeast2Carbons		chebi_15573	exactly2Carbons		chebi_15481	atLeast3Carbons		chebi_15500	notHydroCarbon		chebi_15506	heteroOrganic		chebi_15424	heteroOrganic		chebi_15448	atLeast2Carbons		chebi_15448	atLeast2Carbons		chebi_15345	polyatomic
chebi_15503	pnictogenMolEntity		chebi_15506	atLeast3Carbons		chebi_15573	polyatomic		chebi_15481	atLeast4Carbons		chebi_15500	notHaloHydroCarbon		chebi_16375	chebi_16375		chebi_15425	chebi_15425		chebi_15448	atLeast3Carbons		chebi_15448	atLeast3Carbons		chebi_15345	amine
chebi_15503	phosphorusMolEntity		chebi_15506	atLeast4Carbons		chebi_15573	saturated		chebi_15481	atLeast5Carbons		chebi_15500	atLeast2Carbons		chebi_16375	molecule		chebi_15425	molecule		chebi_15448	atLeast4Carbons		chebi_15448	atLeast4Carbons		chebi_15345	ketone
chebi_15503	carbonMolEntity		chebi_15506	atLeast5Carbons		chebi_15573	organophosphorus		chebi_15481	polyatomic		chebi_15500	atLeast3Carbons		chebi_16375	sulfurMolEntity		chebi_15425	chalcogenMolEntity		chebi_15448	atLeast5Carbons		chebi_15448	atLeast5Carbons		chebi_15345	unsaturated
chebi_15503	hydrogenMolEntity		chebi_15506	polyatomic		chebi_15573	heteroOrganic		chebi_15481	amine		chebi_15500	atLeast4Carbons		chebi_16375	chalcogenMolEntity		chebi_15425	oxygenMolEntity		chebi_15448	polyatomic		chebi_15448	polyatomic		chebi_15345	heteroOrganic
chebi_15503	notHydroCarbon		chebi_15506	amine		chebi_15428	chebi_15428		chebi_15481	unsaturated		chebi_15500	atLeast5Carbons		chebi_16375	oxygenMolEntity		chebi_15425	carbonMolEntity		chebi_15448	amine		chebi_15448	amine		chebi_15344	chebi_15344
chebi_15503	notHaloHydroCarbon		chebi_15506	ketone		chebi_15428	molecule		chebi_15481	heteroOrganic		chebi_15500	polyatomic		chebi_16375	carbonMolEntity		chebi_15425	notHydroCarbon		chebi_15448	unsaturated		chebi_15448	unsaturated		chebi_15344	molecule
chebi_15503	atLeast2Carbons		chebi_15506	unsaturated		chebi_15428	chalcogenMolEntity		chebi_15343	chebi_15343		chebi_15500	hasBenzeneRing		chebi_16375	notHydroCarbon		chebi_15425	notHaloHydroCarbon		chebi_15448	heteroOrganic		chebi_15448	heteroOrganic		chebi_15344	chalcogenMolEntity
chebi_15503	atLeast3Carbons		chebi_15506	heteroOrganic		chebi_15428	oxygenMolEntity		chebi_15343	molecule		chebi_15500	amine		chebi_16375	notHaloHydroCarbon		chebi_15425	atLeast2Carbons		chebi_15488	chebi_15488		chebi_15488	chebi_15488		chebi_15344	oxygenMolEntity
chebi_15503	atLeast4Carbons		chebi_15503	chebi_15503		chebi_15428	carbonMolEntity		chebi_15343	chalcogenMolEntity		chebi_15500	unsaturated		chebi_16375	atLeast2Carbons		chebi_15425	atLeast3Carbons		chebi_15488	molecule		chebi_15488	molecule		chebi_15344	carbonMolEntity
chebi_15503	atLeast5Carbons		chebi_15503	molecule		chebi_15428	notHydroCarbon		chebi_15343	oxygenMolEntity		chebi_15500	heteroOrganic		chebi_16375	atLeast3Carbons		chebi_15425	atLeast4Carbons		chebi_15488	sulfurMolEntity		chebi_15488	sulfurMolEntity		chebi_15344	notHydroCarbon
chebi_15503	polyatomic		chebi_15503	sulfurMolEntity		chebi_15428	notHaloHydroCarbon		chebi_15343	carbonMolEntity		chebi_16373	chebi_16373		chebi_16375	exactly3Carbons		chebi_15425	atLeast5Carbons		chebi_15488	chalcogenMolEntity		chebi_15488	chalcogenMolEntity		chebi_15344	notHaloHydroCarbon
chebi_15503	carboxylicAcid		chebi_15503	chalcogenMolEntity		chebi_15428	atLeast2Carbons		chebi_15343	hydrogenMolEntity		chebi_16373	molecule		chebi_16375	polyatomic		chebi_15425	polyatomic		chebi_15488	oxygenMolEntity		chebi_15488	oxygenMolEntity		chebi_15344	atLeast2Carbons
chebi_15503	exactly1CarboxyGroup		chebi_15503	oxygenMolEntity		chebi_15428	exactly2Carbons		chebi_15343	notHydroCarbon		chebi_16373	chalcogenMolEntity		chebi_16375	carboxylicAcid		chebi_15425	carboxylicAcid		chebi_15488	pnictogenMolEntity		chebi_15488	pnictogenMolEntity		chebi_15344	atLeast3Carbons
chebi_15503	carboxylicEster		chebi_15503	pnictogenMolEntity		chebi_15428	polyatomic		chebi_15343	notHaloHydroCarbon		chebi_16373	oxygenMolEntity		chebi_16375	exactly1CarboxyGroup		chebi_15425	exactly1CarboxyGroup		chebi_15488	phosphorusMolEntity		chebi_15488	phosphorusMolEntity		chebi_15344	atLeast4Carbons
chebi_15503	amine		chebi_15503	phosphorusMolEntity		chebi_15428	carboxylicAcid		chebi_15343	atLeast2Carbons		chebi_16373	carbonMolEntity		chebi_16375	carboxylicEster		chebi_15425	carboxylicEster		chebi_15488	carbonMolEntity		chebi_15488	carbonMolEntity		chebi_15344	exactly4Carbons
chebi_15503	unsaturated		chebi_15503	carbonMolEntity		chebi_15428	exactly1CarboxyGroup		chebi_15343	exactly2Carbons		chebi_16373	notHydroCarbon		chebi_16375	saturated		chebi_15425	hasFourMemberedRing		chebi_15488	notHydroCarbon		chebi_15488	notHydroCarbon		chebi_15344	polyatomic
chebi_15503	heteroOrganic		chebi_15503	hydrogenMolEntity		chebi_15428	carboxylicEster		chebi_15343	polyatomic		chebi_16373	notHaloHydroCarbon		chebi_16375	heteroOrganic		chebi_15425	saturated		chebi_15488	notHaloHydroCarbon		chebi_15488	notHaloHydroCarbon		chebi_15344	carboxylicAcid
chebi_15453	chebi_15453		chebi_15503	notHydroCarbon		chebi_15428	saturated		chebi_15343	saturated		chebi_16373	atLeast2Carbons		chebi_15417	chebi_15417		chebi_15425	heteroOrganic		chebi_15488	atLeast2Carbons		chebi_15488	atLeast2Carbons		chebi_15344	exactly1CarboxyGroup
chebi_15453	molecule		chebi_15503	notHaloHydroCarbon		chebi_15428	heteroOrganic		chebi_15343	heteroOrganic		chebi_16373	atLeast3Carbons		chebi_15417	molecule		chebi_15422	chebi_15422		chebi_15488	atLeast3Carbons		chebi_15488	atLeast3Carbons		chebi_15344	carboxylicEster
chebi_15453	sulfurMolEntity		chebi_15503	atLeast2Carbons		chebi_15424	chebi_15424		chebi_15342	chebi_15342		chebi_16373	atLeast4Carbons		chebi_15417	chalcogenMolEntity		chebi_15422	molecule		chebi_15488	atLeast4Carbons		chebi_15488	atLeast4Carbons		chebi_15344	ketone
chebi_15453	chalcogenMolEntity		chebi_15503	atLeast3Carbons		chebi_15424	molecule		chebi_15342	molecule		chebi_16373	atLeast5Carbons		chebi_15417	oxygenMolEntity		chebi_15422	chalcogenMolEntity		chebi_15488	atLeast5Carbons		chebi_15488	atLeast5Carbons		chebi_15344	saturated
chebi_15453	oxygenMolEntity		chebi_15503	atLeast4Carbons		chebi_15424	chalcogenMolEntity		chebi_15342	chalcogenMolEntity		chebi_16373	polyatomic		chebi_15417	carbonMolEntity		chebi_15422	oxygenMolEntity		chebi_15488	polyatomic		chebi_15488	polyatomic		chebi_15344	heteroOrganic
chebi_15453	pnictogenMolEntity		chebi_15503	atLeast5Carbons		chebi_15424	oxygenMolEntity		chebi_15342	oxygenMolEntity		chebi_16373	carboxylicAcid		chebi_15417	hydrogenMolEntity		chebi_15422	pnictogenMolEntity		chebi_15488	carboxylicAcid		chebi_15488	carboxylicAcid		chebi_15343	chebi_15343
chebi_15453	phosphorusMolEntity		chebi_15503	polyatomic		chebi_15424	carbonMolEntity		chebi_15342	carbonMolEntity		chebi_16373	exactly1CarboxyGroup		chebi_15417	notHydroCarbon		chebi_15422	phosphorusMolEntity		chebi_15488	exactly1CarboxyGroup		chebi_15488	exactly1CarboxyGroup		chebi_15343	molecule
chebi_15453	carbonMolEntity		chebi_15503	carboxylicAcid		chebi_15424	hydrogenMolEntity		chebi_15342	notHydroCarbon		chebi_16373	carboxylicEster		chebi_15417	notHaloHydroCarbon		chebi_15422	carbonMolEntity		chebi_15488	carboxylicEster		chebi_15488	carboxylicEster		chebi_15343	chalcogenMolEntity
chebi_15453	notHydroCarbon		chebi_15503	exactly1CarboxyGroup		chebi_15424	notHydroCarbon		chebi_15342	notHaloHydroCarbon		chebi_16373	unsaturated		chebi_15417	atLeast2Carbons		chebi_15422	notHydroCarbon		chebi_15488	amine		chebi_15488	amine		chebi_15343	oxygenMolEntity
chebi_15453	notHaloHydroCarbon		chebi_15503	carboxylicEster		chebi_15424	notHaloHydroCarbon		chebi_15342	atLeast2Carbons		chebi_16373	heteroOrganic		chebi_15417	atLeast3Carbons		chebi_15422	notHaloHydroCarbon		chebi_15488	unsaturated		chebi_15488	unsaturated		chebi_15343	carbonMolEntity
chebi_15453	atLeast2Carbons		chebi_15503	amine		chebi_15424	atLeast2Carbons		chebi_15342	atLeast3Carbons		chebi_16166	chebi_16166		chebi_15417	atLeast4Carbons		chebi_15422	atLeast2Carbons		chebi_15488	heteroOrganic		chebi_15488	heteroOrganic		chebi_15343	hydrogenMolEntity
chebi_15453	atLeast3Carbons		chebi_15503	unsaturated		chebi_15424	atLeast3Carbons		chebi_15342	atLeast4Carbons		chebi_16166	molecule		chebi_15417	atLeast5Carbons		chebi_15422	atLeast3Carbons		chebi_15474	chebi_15474		chebi_15474	chebi_15474		chebi_15343	notHydroCarbon
chebi_15453	atLeast4Carbons		chebi_15503	heteroOrganic		chebi_15424	atLeast4Carbons		chebi_15342	atLeast5Carbons		chebi_16166	chalcogenMolEntity		chebi_15417	polyatomic		chebi_15422	atLeast4Carbons		chebi_15474	molecule		chebi_15474	molecule		chebi_15343	notHaloHydroCarbon
chebi_15453	atLeast5Carbons		chebi_15412	chebi_15412		chebi_15424	atLeast5Carbons		chebi_15342	polyatomic		chebi_16166	oxygenMolEntity		chebi_15417	carboxylicAcid		chebi_15422	atLeast5Carbons		chebi_15474	sulfurMolEntity		chebi_15474	sulfurMolEntity		chebi_15343	atLeast2Carbons
chebi_15453	polyatomic		chebi_15412	molecule		chebi_15424	polyatomic		chebi_15342	hasBenzeneRing		chebi_16166	carbonMolEntity		chebi_15417	exactly1CarboxyGroup		chebi_15422	polyatomic		chebi_15474	chalcogenMolEntity		chebi_15474	chalcogenMolEntity		chebi_15343	exactly2Carbons
chebi_15453	amine		chebi_15412	chalcogenMolEntity		chebi_15424	carboxylicAcid		chebi_15342	ketone		chebi_16166	notHydroCarbon		chebi_15417	carboxylicEster		chebi_15422	amine		chebi_15474	oxygenMolEntity		chebi_15474	oxygenMolEntity		chebi_15343	polyatomic
chebi_15453	unsaturated		chebi_15412	oxygenMolEntity		chebi_15424	exactly1CarboxyGroup		chebi_15342	unsaturated		chebi_16166	notHaloHydroCarbon		chebi_15417	unsaturated		chebi_15422	unsaturated		chebi_15474	pnictogenMolEntity		chebi_15474	pnictogenMolEntity		chebi_15343	saturated
chebi_15453	heteroOrganic		chebi_15412	carbonMolEntity		chebi_15424	carboxylicEster		chebi_15342	heteroOrganic		chebi_16166	atLeast2Carbons		chebi_15417	heteroOrganic		chebi_15422	heteroOrganic		chebi_15474	phosphorusMolEntity		chebi_15474	phosphorusMolEntity		chebi_15343	heteroOrganic
chebi_15496	chebi_15496		chebi_15412	notHydroCarbon		chebi_15424	hasFourMemberedRing		chebi_15707	chebi_15707		chebi_16166	atLeast3Carbons		chebi_15503	chebi_15503		chebi_15421	chebi_15421		chebi_15474	carbonMolEntity		chebi_15474	carbonMolEntity		chebi_15342	chebi_15342
chebi_15496	molecule		chebi_15412	notHaloHydroCarbon		chebi_15424	saturated		chebi_15707	molecule		chebi_16166	atLeast4Carbons		chebi_15503	molecule		chebi_15421	molecule		chebi_15474	notHydroCarbon		chebi_15474	notHydroCarbon		chebi_15342	molecule
chebi_15496	sulfurMolEntity		chebi_15412	atLeast2Carbons		chebi_15424	heteroOrganic		chebi_15707	chalcogenMolEntity		chebi_16166	atLeast5Carbons		chebi_15503	sulfurMolEntity		chebi_15421	chalcogenMolEntity		chebi_15474	notHaloHydroCarbon		chebi_15474	notHaloHydroCarbon		chebi_15342	chalcogenMolEntity
chebi_15496	chalcogenMolEntity		chebi_15412	atLeast3Carbons		chebi_15425	chebi_15425		chebi_15707	oxygenMolEntity		chebi_16166	polyatomic		chebi_15503	chalcogenMolEntity		chebi_15421	oxygenMolEntity		chebi_15474	atLeast2Carbons		chebi_15474	atLeast2Carbons		chebi_15342	oxygenMolEntity
chebi_15496	oxygenMolEntity		chebi_15412	exactly3Carbons		chebi_15425	molecule		chebi_15707	carbonMolEntity		chebi_16166	carboxylicAcid		chebi_15503	oxygenMolEntity		chebi_15421	carbonMolEntity		chebi_15474	atLeast3Carbons		chebi_15474	atLeast3Carbons		chebi_15342	carbonMolEntity
chebi_15496	pnictogenMolEntity		chebi_15412	polyatomic		chebi_15425	chalcogenMolEntity		chebi_15707	notHydroCarbon		chebi_16166	atLeast2CarboxyGroups		chebi_15503	pnictogenMolEntity		chebi_15421	hydrogenMolEntity		chebi_15474	atLeast4Carbons		chebi_15474	atLeast4Carbons		chebi_15342	notHydroCarbon
chebi_15496	phosphorusMolEntity		chebi_15412	carboxylicAcid		chebi_15425	oxygenMolEntity		chebi_15707	notHaloHydroCarbon		chebi_16166	atLeast3CarboxyGroups		chebi_15503	phosphorusMolEntity		chebi_15421	notHydroCarbon		chebi_15474	atLeast5Carbons		chebi_15474	atLeast5Carbons		chebi_15342	notHaloHydroCarbon
chebi_15496	carbonMolEntity		chebi_15412	exactly1CarboxyGroup		chebi_15425	carbonMolEntity		chebi_15707	atLeast2Carbons		chebi_16166	carboxylicEster		chebi_15503	carbonMolEntity		chebi_15421	notHaloHydroCarbon		chebi_15474	polyatomic		chebi_15474	polyatomic		chebi_15342	atLeast2Carbons
chebi_15496	notHydroCarbon		chebi_15412	carboxylicEster		chebi_15425	notHydroCarbon		chebi_15707	atLeast3Carbons		chebi_16166	hasBenzeneRing		chebi_15503	hydrogenMolEntity		chebi_15421	atLeast2Carbons		chebi_15474	amine		chebi_15474	amine		chebi_15342	atLeast3Carbons
chebi_15496	notHaloHydroCarbon		chebi_15412	saturated		chebi_15425	notHaloHydroCarbon		chebi_15707	atLeast4Carbons		chebi_16166	unsaturated		chebi_15503	notHydroCarbon		chebi_15421	atLeast3Carbons		chebi_15474	unsaturated		chebi_15474	unsaturated		chebi_15342	atLeast4Carbons
chebi_15496	atLeast2Carbons		chebi_15412	heteroOrganic		chebi_15425	atLeast2Carbons		chebi_15707	atLeast5Carbons		chebi_16166	heteroOrganic		chebi_15503	notHaloHydroCarbon		chebi_15421	atLeast4Carbons		chebi_15474	heteroOrganic		chebi_15474	heteroOrganic		chebi_15342	atLeast5Carbons
chebi_15496	atLeast3Carbons		chebi_15413	chebi_15413		chebi_15425	atLeast3Carbons		chebi_15707	polyatomic		chebi_14157	chebi_14157		chebi_15503	atLeast2Carbons		chebi_15421	atLeast5Carbons		chebi_10432	chebi_10432		chebi_10432	chebi_10432		chebi_15342	polyatomic
chebi_15496	atLeast4Carbons		chebi_15413	molecule		chebi_15425	atLeast4Carbons		chebi_15707	carboxylicAcid		chebi_14157	molecule		chebi_15503	atLeast3Carbons		chebi_15421	polyatomic		chebi_10432	molecule		chebi_10432	molecule		chebi_15342	hasBenzeneRing
chebi_15496	atLeast5Carbons		chebi_15413	chalcogenMolEntity		chebi_15425	atLeast5Carbons		chebi_15707	exactly1CarboxyGroup		chebi_14157	chalcogenMolEntity		chebi_15503	atLeast4Carbons		chebi_15421	unsaturated		chebi_10432	chalcogenMolEntity		chebi_10432	chalcogenMolEntity		chebi_15342	ketone
chebi_15496	polyatomic		chebi_15413	oxygenMolEntity		chebi_15425	polyatomic		chebi_15707	carboxylicEster		chebi_14157	oxygenMolEntity		chebi_15503	atLeast5Carbons		chebi_15421	heteroOrganic		chebi_10432	oxygenMolEntity		chebi_10432	oxygenMolEntity		chebi_15342	unsaturated
chebi_15496	amine		chebi_15413	carbonMolEntity		chebi_15425	carboxylicAcid		chebi_15707	hasBenzeneRing		chebi_14157	carbonMolEntity		chebi_15503	polyatomic		chebi_16177	chebi_16177		chebi_10432	carbonMolEntity		chebi_10432	carbonMolEntity		chebi_15342	heteroOrganic
chebi_15496	unsaturated		chebi_15413	notHydroCarbon		chebi_15425	exactly1CarboxyGroup		chebi_15707	ketone		chebi_14157	notHydroCarbon		chebi_15503	carboxylicAcid		chebi_16177	molecule		chebi_10432	notHydroCarbon		chebi_10432	notHydroCarbon		chebi_15449	chebi_15449
chebi_15496	heteroOrganic		chebi_15413	notHaloHydroCarbon		chebi_15425	carboxylicEster		chebi_15707	unsaturated		chebi_14157	notHaloHydroCarbon		chebi_15503	exactly1CarboxyGroup		chebi_16177	chalcogenMolEntity		chebi_10432	notHaloHydroCarbon		chebi_10432	notHaloHydroCarbon		chebi_15449	molecule
chebi_15412	chebi_15412		chebi_15413	atLeast2Carbons		chebi_15425	hasFourMemberedRing		chebi_15707	heteroOrganic		chebi_14157	atLeast2Carbons		chebi_15503	carboxylicEster		chebi_16177	oxygenMolEntity		chebi_10432	atLeast2Carbons		chebi_10432	atLeast2Carbons		chebi_15449	sulfurMolEntity
chebi_15412	molecule		chebi_15413	atLeast3Carbons		chebi_15425	saturated		chebi_15709	chebi_15709		chebi_14157	atLeast3Carbons		chebi_15503	amine		chebi_16177	carbonMolEntity		chebi_10432	atLeast3Carbons		chebi_10432	atLeast3Carbons		chebi_15449	chalcogenMolEntity
chebi_15412	chalcogenMolEntity		chebi_15413	atLeast4Carbons		chebi_15425	heteroOrganic		chebi_15709	molecule		chebi_14157	atLeast4Carbons		chebi_15503	unsaturated		chebi_16177	notHydroCarbon		chebi_10432	atLeast4Carbons		chebi_10432	atLeast4Carbons		chebi_15449	oxygenMolEntity
chebi_15412	oxygenMolEntity		chebi_15413	atLeast5Carbons		chebi_15421	chebi_15421		chebi_15709	chalcogenMolEntity		chebi_14157	atLeast5Carbons		chebi_15503	heteroOrganic		chebi_16177	notHaloHydroCarbon		chebi_10432	atLeast5Carbons		chebi_10432	atLeast5Carbons		chebi_15449	pnictogenMolEntity
chebi_15412	carbonMolEntity		chebi_15413	polyatomic		chebi_15421	molecule		chebi_15709	oxygenMolEntity		chebi_14157	polyatomic		chebi_15418	chebi_15418		chebi_16177	atLeast2Carbons		chebi_10432	polyatomic		chebi_10432	polyatomic		chebi_15449	phosphorusMolEntity
chebi_15412	notHydroCarbon		chebi_15413	hasBenzeneRing		chebi_15421	chalcogenMolEntity		chebi_15709	carbonMolEntity		chebi_14157	hasBenzeneRing		chebi_15418	molecule		chebi_16177	atLeast3Carbons		chebi_10432	hasBenzeneRing		chebi_10432	hasBenzeneRing		chebi_15449	carbonMolEntity
chebi_15412	notHaloHydroCarbon		chebi_15413	ketone		chebi_15421	oxygenMolEntity		chebi_15709	notHydroCarbon		chebi_14157	unsaturated		chebi_15418	chalcogenMolEntity		chebi_16177	atLeast4Carbons		chebi_10432	unsaturated		chebi_10432	unsaturated		chebi_15449	notHydroCarbon
chebi_15412	atLeast2Carbons		chebi_15413	unsaturated		chebi_15421	carbonMolEntity		chebi_15709	notHaloHydroCarbon		chebi_14157	heteroOrganic		chebi_15418	oxygenMolEntity		chebi_16177	atLeast5Carbons		chebi_10432	heteroOrganic		chebi_10432	heteroOrganic		chebi_15449	notHaloHydroCarbon
chebi_15412	atLeast3Carbons		chebi_15413	heteroOrganic		chebi_15421	hydrogenMolEntity		chebi_15709	atLeast2Carbons		chebi_15604	chebi_15604		chebi_15418	carbonMolEntity		chebi_16177	polyatomic		chebi_15476	chebi_15476		chebi_15476	chebi_15476		chebi_15449	atLeast2Carbons
chebi_15412	exactly3Carbons		chebi_15604	chebi_15604		chebi_15421	notHydroCarbon		chebi_15709	atLeast3Carbons		chebi_15604	molecule		chebi_15418	hydrogenMolEntity		chebi_16177	saturated		chebi_15476	molecule		chebi_15476	molecule		chebi_15449	atLeast3Carbons
chebi_15412	polyatomic		chebi_15604	molecule		chebi_15421	notHaloHydroCarbon		chebi_15709	atLeast4Carbons		chebi_15604	chalcogenMolEntity		chebi_15418	notHydroCarbon		chebi_16177	heteroOrganic		chebi_15476	sulfurMolEntity		chebi_15476	sulfurMolEntity		chebi_15449	atLeast4Carbons
chebi_15412	carboxylicAcid		chebi_15604	chalcogenMolEntity		chebi_15421	atLeast2Carbons		chebi_15709	atLeast5Carbons		chebi_15604	oxygenMolEntity		chebi_15418	notHaloHydroCarbon		chebi_15703	chebi_15703		chebi_15476	chalcogenMolEntity		chebi_15476	chalcogenMolEntity		chebi_15449	atLeast5Carbons
chebi_15412	exactly1CarboxyGroup		chebi_15604	oxygenMolEntity		chebi_15421	atLeast3Carbons		chebi_15709	polyatomic		chebi_15604	carbonMolEntity		chebi_15418	atLeast2Carbons		chebi_15703	molecule		chebi_15476	oxygenMolEntity		chebi_15476	oxygenMolEntity		chebi_15449	polyatomic
chebi_15412	carboxylicEster		chebi_15604	carbonMolEntity		chebi_15421	atLeast4Carbons		chebi_15709	carboxylicEster		chebi_15604	notHydroCarbon		chebi_15418	atLeast3Carbons		chebi_15703	chalcogenMolEntity		chebi_15476	pnictogenMolEntity		chebi_15476	pnictogenMolEntity		chebi_15449	amine
chebi_15412	saturated		chebi_15604	notHydroCarbon		chebi_15421	atLeast5Carbons		chebi_15709	hasBenzeneRing		chebi_15604	notHaloHydroCarbon		chebi_15418	atLeast4Carbons		chebi_15703	oxygenMolEntity		chebi_15476	phosphorusMolEntity		chebi_15476	phosphorusMolEntity		chebi_15449	unsaturated
chebi_15412	heteroOrganic		chebi_15604	notHaloHydroCarbon		chebi_15421	polyatomic		chebi_15709	unsaturated		chebi_15604	atLeast2Carbons		chebi_15418	atLeast5Carbons		chebi_15703	pnictogenMolEntity		chebi_15476	carbonMolEntity		chebi_15476	carbonMolEntity		chebi_15449	heteroOrganic
chebi_15413	chebi_15413		chebi_15604	atLeast2Carbons		chebi_15421	unsaturated		chebi_15709	heteroOrganic		chebi_15604	atLeast3Carbons		chebi_15418	polyatomic		chebi_15703	phosphorusMolEntity		chebi_15476	notHydroCarbon		chebi_15476	notHydroCarbon		chebi_15488	chebi_15488
chebi_15413	molecule		chebi_15604	atLeast3Carbons		chebi_15421	heteroOrganic		chebi_15723	chebi_15723		chebi_15604	atLeast4Carbons		chebi_15418	unsaturated		chebi_15703	carbonMolEntity		chebi_15476	notHaloHydroCarbon		chebi_15476	notHaloHydroCarbon		chebi_15488	molecule
chebi_15413	chalcogenMolEntity		chebi_15604	atLeast4Carbons		chebi_16177	chebi_16177		chebi_15723	molecule		chebi_15604	atLeast5Carbons		chebi_15418	heteroOrganic		chebi_15703	notHydroCarbon		chebi_15476	atLeast2Carbons		chebi_15476	atLeast2Carbons		chebi_15488	sulfurMolEntity
chebi_15413	oxygenMolEntity		chebi_15604	atLeast5Carbons		chebi_16177	molecule		chebi_15723	chalcogenMolEntity		chebi_15604	polyatomic		chebi_15504	chebi_15504		chebi_15703	notHaloHydroCarbon		chebi_15476	atLeast3Carbons		chebi_15476	atLeast3Carbons		chebi_15488	chalcogenMolEntity
chebi_15413	carbonMolEntity		chebi_15604	polyatomic		chebi_16177	chalcogenMolEntity		chebi_15723	oxygenMolEntity		chebi_15604	carboxylicAcid		chebi_15504	molecule		chebi_15703	atLeast2Carbons		chebi_15476	atLeast4Carbons		chebi_15476	atLeast4Carbons		chebi_15488	oxygenMolEntity
chebi_15413	notHydroCarbon		chebi_15604	carboxylicAcid		chebi_16177	oxygenMolEntity		chebi_15723	carbonMolEntity		chebi_15604	exactly1CarboxyGroup		chebi_15504	sulfurMolEntity		chebi_15703	atLeast3Carbons		chebi_15476	atLeast5Carbons		chebi_15476	atLeast5Carbons		chebi_15488	pnictogenMolEntity
chebi_15413	notHaloHydroCarbon		chebi_15604	exactly1CarboxyGroup		chebi_16177	carbonMolEntity		chebi_15723	notHydroCarbon		chebi_15604	carboxylicEster		chebi_15504	chalcogenMolEntity		chebi_15703	atLeast4Carbons		chebi_15476	polyatomic		chebi_15476	polyatomic		chebi_15488	phosphorusMolEntity
chebi_15413	atLeast2Carbons		chebi_15604	carboxylicEster		chebi_16177	notHydroCarbon		chebi_15723	notHaloHydroCarbon		chebi_15604	saturated		chebi_15504	oxygenMolEntity		chebi_15703	atLeast5Carbons		chebi_15476	amine		chebi_15476	amine		chebi_15488	carbonMolEntity
chebi_15413	atLeast3Carbons		chebi_15604	saturated		chebi_16177	notHaloHydroCarbon		chebi_15723	atLeast2Carbons		chebi_15604	heteroOrganic		chebi_15504	pnictogenMolEntity		chebi_15703	polyatomic		chebi_15476	ketone		chebi_15476	ketone		chebi_15488	notHydroCarbon
chebi_15413	atLeast4Carbons		chebi_15604	heteroOrganic		chebi_16177	atLeast2Carbons		chebi_15723	atLeast3Carbons		chebi_15605	chebi_15605		chebi_15504	phosphorusMolEntity		chebi_15703	saturated		chebi_15476	unsaturated		chebi_15476	unsaturated		chebi_15488	notHaloHydroCarbon
chebi_15413	atLeast5Carbons		chebi_15605	chebi_15605		chebi_16177	atLeast3Carbons		chebi_15723	atLeast4Carbons		chebi_15605	molecule		chebi_15504	carbonMolEntity		chebi_15703	heteroOrganic		chebi_15476	heteroOrganic		chebi_15476	heteroOrganic		chebi_15488	atLeast2Carbons
chebi_15413	polyatomic		chebi_15605	molecule		chebi_16177	atLeast4Carbons		chebi_15723	atLeast5Carbons		chebi_15605	chalcogenMolEntity		chebi_15504	notHydroCarbon		chebi_15408	chebi_15408		chebi_15470	chebi_15470		chebi_15470	chebi_15470		chebi_15488	atLeast3Carbons
chebi_15413	hasBenzeneRing		chebi_15605	chalcogenMolEntity		chebi_16177	atLeast5Carbons		chebi_15723	polyatomic		chebi_15605	oxygenMolEntity		chebi_15504	notHaloHydroCarbon		chebi_15408	molecule		chebi_15470	molecule		chebi_15470	molecule		chebi_15488	atLeast4Carbons
chebi_15413	ketone		chebi_15605	oxygenMolEntity		chebi_16177	polyatomic		chebi_15723	carboxylicEster		chebi_15605	carbonMolEntity		chebi_15504	atLeast2Carbons		chebi_15408	chalcogenMolEntity		chebi_15470	chlorineMolEntity		chebi_15470	chlorineMolEntity		chebi_15488	atLeast5Carbons
chebi_15413	unsaturated		chebi_15605	carbonMolEntity		chebi_16177	saturated		chebi_15723	hasBenzeneRing		chebi_15605	notHydroCarbon		chebi_15504	atLeast3Carbons		chebi_15408	oxygenMolEntity		chebi_15470	halogenMolEntity		chebi_15470	halogenMolEntity		chebi_15488	polyatomic
chebi_15413	heteroOrganic		chebi_15605	notHydroCarbon		chebi_16177	heteroOrganic		chebi_15723	unsaturated		chebi_15605	notHaloHydroCarbon		chebi_15504	atLeast4Carbons		chebi_15408	carbonMolEntity		chebi_15470	sulfurMolEntity		chebi_15470	sulfurMolEntity		chebi_15488	carboxylicAcid
chebi_15497	chebi_15497		chebi_15605	notHaloHydroCarbon		chebi_15775	chebi_15775		chebi_15723	heteroOrganic		chebi_15605	atLeast2Carbons		chebi_15504	atLeast5Carbons		chebi_15408	hydrogenMolEntity		chebi_15470	chalcogenMolEntity		chebi_15470	chalcogenMolEntity		chebi_15488	exactly1CarboxyGroup
chebi_15497	molecule		chebi_15605	atLeast2Carbons		chebi_15775	molecule		chebi_15724	chebi_15724		chebi_15605	atLeast3Carbons		chebi_15504	polyatomic		chebi_15408	notHydroCarbon		chebi_15470	oxygenMolEntity		chebi_15470	oxygenMolEntity		chebi_15488	carboxylicEster
chebi_15497	sulfurMolEntity		chebi_15605	atLeast3Carbons		chebi_15775	chalcogenMolEntity		chebi_15724	molecule		chebi_15605	atLeast4Carbons		chebi_15504	carboxylicAcid		chebi_15408	notHaloHydroCarbon		chebi_15470	pnictogenMolEntity		chebi_15470	pnictogenMolEntity		chebi_15488	amine
chebi_15497	chalcogenMolEntity		chebi_15605	atLeast4Carbons		chebi_15775	oxygenMolEntity		chebi_15724	chalcogenMolEntity		chebi_15605	atLeast5Carbons		chebi_15504	exactly1CarboxyGroup		chebi_15408	atLeast2Carbons		chebi_15470	phosphorusMolEntity		chebi_15470	phosphorusMolEntity		chebi_15488	unsaturated
chebi_15497	oxygenMolEntity		chebi_15605	atLeast5Carbons		chebi_15775	carbonMolEntity		chebi_15724	oxygenMolEntity		chebi_15605	polyatomic		chebi_15504	carboxylicEster		chebi_15408	atLeast3Carbons		chebi_15470	carbonMolEntity		chebi_15470	carbonMolEntity		chebi_15488	heteroOrganic
chebi_15497	pnictogenMolEntity		chebi_15605	polyatomic		chebi_15775	notHydroCarbon		chebi_15724	carbonMolEntity		chebi_15605	hasBenzeneRing		chebi_15504	amine		chebi_15408	atLeast4Carbons		chebi_15470	notHydroCarbon		chebi_15470	notHydroCarbon		chebi_15448	chebi_15448
chebi_15497	phosphorusMolEntity		chebi_15605	hasBenzeneRing		chebi_15775	notHaloHydroCarbon		chebi_15724	notHydroCarbon		chebi_15605	unsaturated		chebi_15504	unsaturated		chebi_15408	atLeast5Carbons		chebi_15470	notHaloHydroCarbon		chebi_15470	notHaloHydroCarbon		chebi_15448	molecule
chebi_15497	carbonMolEntity		chebi_15605	unsaturated		chebi_15775	atLeast2Carbons		chebi_15724	notHaloHydroCarbon		chebi_15605	heteroOrganic		chebi_15504	heteroOrganic		chebi_15408	polyatomic		chebi_15470	atLeast2Carbons		chebi_15470	atLeast2Carbons		chebi_15448	sulfurMolEntity
chebi_15497	notHydroCarbon		chebi_15605	heteroOrganic		chebi_15775	atLeast3Carbons		chebi_15724	atLeast2Carbons		chebi_16164	chebi_16164		chebi_15412	chebi_15412		chebi_15408	ketone		chebi_15470	atLeast3Carbons		chebi_15470	atLeast3Carbons		chebi_15448	chalcogenMolEntity
chebi_15497	notHaloHydroCarbon		chebi_15399	chebi_15399		chebi_15775	atLeast4Carbons		chebi_15724	atLeast3Carbons		chebi_16164	molecule		chebi_15412	molecule		chebi_15408	unsaturated		chebi_15470	atLeast4Carbons		chebi_15470	atLeast4Carbons		chebi_15448	oxygenMolEntity
chebi_15497	atLeast2Carbons		chebi_15399	molecule		chebi_15775	atLeast5Carbons		chebi_15724	exactly3Carbons		chebi_16164	chalcogenMolEntity		chebi_15412	chalcogenMolEntity		chebi_15408	heteroOrganic		chebi_15470	atLeast5Carbons		chebi_15470	atLeast5Carbons		chebi_15448	pnictogenMolEntity
chebi_15497	atLeast3Carbons		chebi_15399	chalcogenMolEntity		chebi_15775	polyatomic		chebi_15724	polyatomic		chebi_16164	oxygenMolEntity		chebi_15412	oxygenMolEntity		chebi_32374	chebi_32374		chebi_15470	polyatomic		chebi_15470	polyatomic		chebi_15448	phosphorusMolEntity
chebi_15497	atLeast4Carbons		chebi_15399	oxygenMolEntity		chebi_15775	carboxylicEster		chebi_15724	saturated		chebi_16164	carbonMolEntity		chebi_15412	carbonMolEntity		chebi_32374	molecule		chebi_15470	hasBenzeneRing		chebi_15470	hasBenzeneRing		chebi_15448	carbonMolEntity
chebi_15497	atLeast5Carbons		chebi_15399	carbonMolEntity		chebi_15775	ketone		chebi_15724	heteroOrganic		chebi_16164	notHydroCarbon		chebi_15412	notHydroCarbon		chebi_32374	chalcogenMolEntity		chebi_15470	amine		chebi_15470	amine		chebi_15448	notHydroCarbon
chebi_15497	polyatomic		chebi_15399	notHydroCarbon		chebi_15775	saturated		chebi_15864	chebi_15864		chebi_16164	notHaloHydroCarbon		chebi_15412	notHaloHydroCarbon		chebi_32374	oxygenMolEntity		chebi_15470	unsaturated		chebi_15470	unsaturated		chebi_15448	notHaloHydroCarbon
chebi_15497	carboxylicAcid		chebi_15399	notHaloHydroCarbon		chebi_15775	heteroOrganic		chebi_15864	molecule		chebi_16164	atLeast2Carbons		chebi_15412	atLeast2Carbons		chebi_32374	carbonMolEntity		chebi_15470	heteroOrganic		chebi_15470	heteroOrganic		chebi_15448	atLeast2Carbons
chebi_15497	exactly1CarboxyGroup		chebi_15399	atLeast2Carbons		chebi_15587	chebi_15587		chebi_15864	chalcogenMolEntity		chebi_16164	atLeast3Carbons		chebi_15412	atLeast3Carbons		chebi_32374	notHydroCarbon		chebi_15335	chebi_15335		chebi_15335	chebi_15335		chebi_15448	atLeast3Carbons
chebi_15497	carboxylicEster		chebi_15399	atLeast3Carbons		chebi_15587	molecule		chebi_15864	oxygenMolEntity		chebi_16164	atLeast4Carbons		chebi_15412	exactly3Carbons		chebi_32374	notHaloHydroCarbon		chebi_15335	molecule		chebi_15335	molecule		chebi_15448	atLeast4Carbons
chebi_15497	amine		chebi_15399	atLeast4Carbons		chebi_15587	chalcogenMolEntity		chebi_15864	carbonMolEntity		chebi_16164	atLeast5Carbons		chebi_15412	polyatomic		chebi_32374	atLeast2Carbons		chebi_15335	chalcogenMolEntity		chebi_15335	chalcogenMolEntity		chebi_15448	atLeast5Carbons
chebi_15497	unsaturated		chebi_15399	atLeast5Carbons		chebi_15587	oxygenMolEntity		chebi_15864	notHydroCarbon		chebi_16164	polyatomic		chebi_15412	carboxylicAcid		chebi_32374	atLeast3Carbons		chebi_15335	oxygenMolEntity		chebi_15335	oxygenMolEntity		chebi_15448	polyatomic
chebi_15497	heteroOrganic		chebi_15399	polyatomic		chebi_15587	carbonMolEntity		chebi_15864	notHaloHydroCarbon		chebi_16164	hasBenzeneRing		chebi_15412	exactly1CarboxyGroup		chebi_32374	atLeast4Carbons		chebi_15335	carbonMolEntity		chebi_15335	carbonMolEntity		chebi_15448	amine
			chebi_15399	ketone		chebi_15587	notHydroCarbon		chebi_15864	atLeast2Carbons		chebi_16164	unsaturated		chebi_15412	carboxylicEster		chebi_32374	atLeast5Carbons		chebi_15335	notHydroCarbon		chebi_15335	notHydroCarbon		chebi_15448	unsaturated
			chebi_15399	unsaturated		chebi_15587	notHaloHydroCarbon		chebi_15864	atLeast3Carbons		chebi_16164	heteroOrganic		chebi_15412	saturated		chebi_32374	polyatomic		chebi_15335	notHaloHydroCarbon		chebi_15335	notHaloHydroCarbon		chebi_15448	heteroOrganic
			chebi_15399	heteroOrganic		chebi_15587	atLeast2Carbons		chebi_15864	atLeast4Carbons		chebi_11553	chebi_11553		chebi_15412	heteroOrganic		chebi_32374	carboxylicAcid		chebi_15335	atLeast2Carbons		chebi_15335	atLeast2Carbons		chebi_15474	chebi_15474
			chebi_11553	chebi_11553		chebi_15587	atLeast3Carbons		chebi_15864	atLeast5Carbons		chebi_11553	molecule		chebi_15413	chebi_15413		chebi_32374	exactly1CarboxyGroup		chebi_15335	atLeast3Carbons		chebi_15335	atLeast3Carbons		chebi_15474	molecule
			chebi_11553	molecule		chebi_15587	atLeast4Carbons		chebi_15864	polyatomic		chebi_11553	chalcogenMolEntity		chebi_15413	molecule		chebi_32374	carboxylicEster		chebi_15335	atLeast4Carbons		chebi_15335	atLeast4Carbons		chebi_15474	sulfurMolEntity
			chebi_11553	chalcogenMolEntity		chebi_15587	atLeast5Carbons		chebi_15864	hasBenzeneRing		chebi_11553	oxygenMolEntity		chebi_15413	chalcogenMolEntity		chebi_32374	hasBenzeneRing		chebi_15335	atLeast5Carbons		chebi_15335	atLeast5Carbons		chebi_15474	chalcogenMolEntity
			chebi_11553	oxygenMolEntity		chebi_15587	polyatomic		chebi_15864	ketone		chebi_11553	carbonMolEntity		chebi_15413	oxygenMolEntity		chebi_32374	unsaturated		chebi_15335	polyatomic		chebi_15335	polyatomic		chebi_15474	oxygenMolEntity
			chebi_11553	carbonMolEntity		chebi_15587	carboxylicAcid		chebi_15864	unsaturated		chebi_11553	notHydroCarbon		chebi_15413	carbonMolEntity		chebi_32374	heteroOrganic		chebi_15335	hasBenzeneRing		chebi_15335	hasBenzeneRing		chebi_15474	pnictogenMolEntity
			chebi_11553	notHydroCarbon		chebi_15587	atLeast2CarboxyGroups		chebi_15864	heteroOrganic		chebi_11553	notHaloHydroCarbon		chebi_15413	notHydroCarbon		chebi_15415	chebi_15415		chebi_15335	ketone		chebi_15335	ketone		chebi_15474	phosphorusMolEntity
			chebi_11553	notHaloHydroCarbon		chebi_15587	exactly2CarboxyGroups		chebi_15999	chebi_15999		chebi_11553	atLeast2Carbons		chebi_15413	notHaloHydroCarbon		chebi_15415	molecule		chebi_15335	unsaturated		chebi_15335	unsaturated		chebi_15474	carbonMolEntity
			chebi_11553	atLeast2Carbons		chebi_15587	carboxylicEster		chebi_15999	molecule		chebi_11553	atLeast3Carbons		chebi_15413	atLeast2Carbons		chebi_15415	carbonMolEntity		chebi_15335	heteroOrganic		chebi_15335	heteroOrganic		chebi_15474	notHydroCarbon
			chebi_11553	atLeast3Carbons		chebi_15587	saturated		chebi_15999	chalcogenMolEntity		chebi_11553	atLeast4Carbons		chebi_15413	atLeast3Carbons		chebi_15415	hydrogenMolEntity		chebi_15430	chebi_15430		chebi_15430	chebi_15430		chebi_15474	notHaloHydroCarbon
			chebi_11553	atLeast4Carbons		chebi_15587	heteroOrganic		chebi_15999	oxygenMolEntity		chebi_11553	atLeast5Carbons		chebi_15413	atLeast4Carbons		chebi_15415	hydroCarbon		chebi_15430	molecule		chebi_15430	molecule		chebi_15474	atLeast2Carbons
			chebi_11553	atLeast5Carbons		chebi_15682	chebi_15682		chebi_15999	carbonMolEntity		chebi_11553	polyatomic		chebi_15413	atLeast5Carbons		chebi_15415	atLeast2Carbons		chebi_15430	chalcogenMolEntity		chebi_15430	chalcogenMolEntity		chebi_15474	atLeast3Carbons
			chebi_11553	polyatomic		chebi_15682	molecule		chebi_15999	notHydroCarbon		chebi_11553	carboxylicEster		chebi_15413	polyatomic		chebi_15415	atLeast3Carbons		chebi_15430	oxygenMolEntity		chebi_15430	oxygenMolEntity		chebi_15474	atLeast4Carbons
			chebi_11553	carboxylicEster		chebi_15682	chalcogenMolEntity		chebi_15999	notHaloHydroCarbon		chebi_11553	ketone		chebi_15413	hasBenzeneRing		chebi_15415	atLeast4Carbons		chebi_15430	carbonMolEntity		chebi_15430	carbonMolEntity		chebi_15474	atLeast5Carbons
			chebi_11553	ketone		chebi_15682	oxygenMolEntity		chebi_15999	atLeast2Carbons		chebi_11553	saturated		chebi_15413	ketone		chebi_15415	atLeast5Carbons		chebi_15430	notHydroCarbon		chebi_15430	notHydroCarbon		chebi_15474	polyatomic
			chebi_11553	saturated		chebi_15682	carbonMolEntity		chebi_15999	atLeast3Carbons		chebi_11553	heteroOrganic		chebi_15413	unsaturated		chebi_15415	polyatomic		chebi_15430	notHaloHydroCarbon		chebi_15430	notHaloHydroCarbon		chebi_15474	amine
			chebi_11553	heteroOrganic		chebi_15682	notHydroCarbon		chebi_15999	atLeast4Carbons		chebi_15858	chebi_15858		chebi_15413	heteroOrganic		chebi_15415	unsaturated		chebi_15430	atLeast2Carbons		chebi_15430	atLeast2Carbons		chebi_15474	unsaturated
			chebi_15395	chebi_15395		chebi_15682	notHaloHydroCarbon		chebi_15999	atLeast5Carbons		chebi_15858	molecule		chebi_16373	chebi_16373		chebi_16375	chebi_16375		chebi_15430	atLeast3Carbons		chebi_15430	atLeast3Carbons		chebi_15474	heteroOrganic
			chebi_15395	molecule		chebi_15682	atLeast2Carbons		chebi_15999	polyatomic		chebi_15858	bromineMolEntity		chebi_16373	molecule		chebi_16375	molecule		chebi_15430	atLeast4Carbons		chebi_15430	atLeast4Carbons		chebi_10432	chebi_10432
			chebi_15395	chalcogenMolEntity		chebi_15682	atLeast3Carbons		chebi_15999	carboxylicAcid		chebi_15858	halogenMolEntity		chebi_16373	chalcogenMolEntity		chebi_16375	sulfurMolEntity		chebi_15430	atLeast5Carbons		chebi_15430	atLeast5Carbons		chebi_10432	molecule
			chebi_15395	oxygenMolEntity		chebi_15682	atLeast4Carbons		chebi_15999	exactly1CarboxyGroup		chebi_15858	inorganic		chebi_16373	oxygenMolEntity		chebi_16375	chalcogenMolEntity		chebi_15430	polyatomic		chebi_15430	polyatomic		chebi_10432	chalcogenMolEntity
			chebi_15395	pnictogenMolEntity		chebi_15682	atLeast5Carbons		chebi_15999	carboxylicEster		chebi_15858	notHydroCarbon		chebi_16373	carbonMolEntity		chebi_16375	oxygenMolEntity		chebi_15430	carboxylicAcid		chebi_15430	carboxylicAcid		chebi_10432	oxygenMolEntity
			chebi_15395	phosphorusMolEntity		chebi_15682	polyatomic		chebi_15999	hasBenzeneRing		chebi_15858	notHaloHydroCarbon		chebi_16373	notHydroCarbon		chebi_16375	carbonMolEntity		chebi_15430	atLeast2CarboxyGroups		chebi_15430	atLeast2CarboxyGroups		chebi_10432	carbonMolEntity
			chebi_15395	carbonMolEntity		chebi_15682	carboxylicAcid		chebi_15999	ketone		chebi_15858	monoatomic		chebi_16373	notHaloHydroCarbon		chebi_16375	notHydroCarbon		chebi_15430	exactly2CarboxyGroups		chebi_15430	exactly2CarboxyGroups		chebi_10432	notHydroCarbon
			chebi_15395	hydrogenMolEntity		chebi_15682	atLeast2CarboxyGroups		chebi_15999	unsaturated		chebi_15487	chebi_15487		chebi_16373	atLeast2Carbons		chebi_16375	notHaloHydroCarbon		chebi_15430	carboxylicEster		chebi_15430	carboxylicEster		chebi_10432	notHaloHydroCarbon
			chebi_15395	notHydroCarbon		chebi_15682	atLeast3CarboxyGroups		chebi_15999	heteroOrganic		chebi_15487	molecule		chebi_16373	atLeast3Carbons		chebi_16375	atLeast2Carbons		chebi_15430	unsaturated		chebi_15430	unsaturated		chebi_10432	atLeast2Carbons
			chebi_15395	notHaloHydroCarbon		chebi_15682	carboxylicEster		chebi_16453	chebi_16453		chebi_15487	sulfurMolEntity		chebi_16373	atLeast4Carbons		chebi_16375	atLeast3Carbons		chebi_15430	heteroOrganic		chebi_15430	heteroOrganic		chebi_10432	atLeast3Carbons
			chebi_15395	atLeast2Carbons		chebi_15682	saturated		chebi_16453	molecule		chebi_15487	chalcogenMolEntity		chebi_16373	atLeast5Carbons		chebi_16375	exactly3Carbons		chebi_15334	chebi_15334		chebi_15334	chebi_15334		chebi_10432	atLeast4Carbons
			chebi_15395	atLeast3Carbons		chebi_15682	heteroOrganic		chebi_16453	chalcogenMolEntity		chebi_15487	oxygenMolEntity		chebi_16373	polyatomic		chebi_16375	polyatomic		chebi_15334	molecule		chebi_15334	molecule		chebi_10432	atLeast5Carbons
			chebi_15395	atLeast4Carbons		chebi_16223	chebi_16223		chebi_16453	oxygenMolEntity		chebi_15487	pnictogenMolEntity		chebi_16373	carboxylicAcid		chebi_16375	carboxylicAcid		chebi_15334	chalcogenMolEntity		chebi_15334	chalcogenMolEntity		chebi_10432	polyatomic
			chebi_15395	atLeast5Carbons		chebi_16223	molecule		chebi_16453	carbonMolEntity		chebi_15487	phosphorusMolEntity		chebi_16373	exactly1CarboxyGroup		chebi_16375	exactly1CarboxyGroup		chebi_15334	oxygenMolEntity		chebi_15334	oxygenMolEntity		chebi_10432	hasBenzeneRing
			chebi_15395	polyatomic		chebi_16223	chalcogenMolEntity		chebi_16453	notHydroCarbon		chebi_15487	carbonMolEntity		chebi_16373	carboxylicEster		chebi_16375	carboxylicEster		chebi_15334	carbonMolEntity		chebi_15334	carbonMolEntity		chebi_10432	unsaturated
			chebi_15395	saturated		chebi_16223	oxygenMolEntity		chebi_16453	notHaloHydroCarbon		chebi_15487	notHydroCarbon		chebi_16373	unsaturated		chebi_16375	saturated		chebi_15334	notHydroCarbon		chebi_15334	notHydroCarbon		chebi_10432	heteroOrganic
			chebi_15395	heteroOrganic		chebi_16223	arsenicMolEntity		chebi_16453	atLeast2Carbons		chebi_15487	notHaloHydroCarbon		chebi_16373	heteroOrganic		chebi_16375	heteroOrganic		chebi_15334	notHaloHydroCarbon		chebi_15334	notHaloHydroCarbon		chebi_15476	chebi_15476
			chebi_14737	chebi_14737		chebi_16223	pnictogenMolEntity		chebi_16453	atLeast3Carbons		chebi_15487	atLeast2Carbons		chebi_15500	chebi_15500		chebi_15506	chebi_15506		chebi_15334	atLeast2Carbons		chebi_15334	atLeast2Carbons		chebi_15476	molecule
			chebi_14737	molecule		chebi_16223	carbonMolEntity		chebi_16453	atLeast4Carbons		chebi_15487	atLeast3Carbons		chebi_15500	molecule		chebi_15506	molecule		chebi_15334	atLeast3Carbons		chebi_15334	atLeast3Carbons		chebi_15476	sulfurMolEntity
			chebi_14737	chalcogenMolEntity		chebi_16223	notHydroCarbon		chebi_16453	atLeast5Carbons		chebi_15487	atLeast4Carbons		chebi_15500	sulfurMolEntity		chebi_15506	sulfurMolEntity		chebi_15334	atLeast4Carbons		chebi_15334	atLeast4Carbons		chebi_15476	chalcogenMolEntity
			chebi_14737	oxygenMolEntity		chebi_16223	notHaloHydroCarbon		chebi_16453	polyatomic		chebi_15487	atLeast5Carbons		chebi_15500	chalcogenMolEntity		chebi_15506	chalcogenMolEntity		chebi_15334	atLeast5Carbons		chebi_15334	atLeast5Carbons		chebi_15476	oxygenMolEntity
			chebi_14737	carbonMolEntity		chebi_16223	atLeast2Carbons		chebi_16453	carboxylicAcid		chebi_15487	polyatomic		chebi_15500	oxygenMolEntity		chebi_15506	oxygenMolEntity		chebi_15334	polyatomic		chebi_15334	polyatomic		chebi_15476	pnictogenMolEntity
			chebi_14737	notHydroCarbon		chebi_16223	exactly2Carbons		chebi_16453	exactly1CarboxyGroup		chebi_15487	amine		chebi_15500	pnictogenMolEntity		chebi_15506	pnictogenMolEntity		chebi_15334	carboxylicAcid		chebi_15334	carboxylicAcid		chebi_15476	phosphorusMolEntity
			chebi_14737	notHaloHydroCarbon		chebi_16223	polyatomic		chebi_16453	carboxylicEster		chebi_15487	unsaturated		chebi_15500	phosphorusMolEntity		chebi_15506	phosphorusMolEntity		chebi_15334	exactly1CarboxyGroup		chebi_15334	exactly1CarboxyGroup		chebi_15476	carbonMolEntity
			chebi_14737	atLeast2Carbons		chebi_16223	saturated		chebi_16453	unsaturated		chebi_15487	heteroOrganic		chebi_15500	carbonMolEntity		chebi_15506	carbonMolEntity		chebi_15334	carboxylicEster		chebi_15334	carboxylicEster		chebi_15476	notHydroCarbon
			chebi_14737	atLeast3Carbons		chebi_16223	heteroOrganic		chebi_16453	heteroOrganic		chebi_15485	chebi_15485		chebi_15500	notHydroCarbon		chebi_15506	notHydroCarbon		chebi_15334	hasBenzeneRing		chebi_15334	hasBenzeneRing		chebi_15476	notHaloHydroCarbon
			chebi_14737	atLeast4Carbons		chebi_15588	chebi_15588		chebi_15470	chebi_15470		chebi_15485	molecule		chebi_15500	notHaloHydroCarbon		chebi_15506	notHaloHydroCarbon		chebi_15334	unsaturated		chebi_15334	unsaturated		chebi_15476	atLeast2Carbons
			chebi_14737	atLeast5Carbons		chebi_15588	molecule		chebi_15470	molecule		chebi_15485	sulfurMolEntity		chebi_15500	atLeast2Carbons		chebi_15506	atLeast2Carbons		chebi_15334	heteroOrganic		chebi_15334	heteroOrganic		chebi_15476	atLeast3Carbons
			chebi_14737	polyatomic		chebi_15588	chalcogenMolEntity		chebi_15470	chlorineMolEntity		chebi_15485	chalcogenMolEntity		chebi_15500	atLeast3Carbons		chebi_15506	atLeast3Carbons		chebi_15337	chebi_15337		chebi_15337	chebi_15337		chebi_15476	atLeast4Carbons
			chebi_14737	carboxylicAcid		chebi_15588	oxygenMolEntity		chebi_15470	halogenMolEntity		chebi_15485	oxygenMolEntity		chebi_15500	atLeast4Carbons		chebi_15506	atLeast4Carbons		chebi_15337	molecule		chebi_15337	molecule		chebi_15476	atLeast5Carbons
			chebi_14737	exactly1CarboxyGroup		chebi_15588	carbonMolEntity		chebi_15470	sulfurMolEntity		chebi_15485	pnictogenMolEntity		chebi_15500	atLeast5Carbons		chebi_15506	atLeast5Carbons		chebi_15337	chalcogenMolEntity		chebi_15337	chalcogenMolEntity		chebi_15476	polyatomic
			chebi_14737	carboxylicEster		chebi_15588	notHydroCarbon		chebi_15470	chalcogenMolEntity		chebi_15485	phosphorusMolEntity		chebi_15500	polyatomic		chebi_15506	polyatomic		chebi_15337	oxygenMolEntity		chebi_15337	oxygenMolEntity		chebi_15476	amine
			chebi_14737	saturated		chebi_15588	notHaloHydroCarbon		chebi_15470	oxygenMolEntity		chebi_15485	carbonMolEntity		chebi_15500	hasBenzeneRing		chebi_15506	amine		chebi_15337	carbonMolEntity		chebi_15337	carbonMolEntity		chebi_15476	ketone
			chebi_14737	heteroOrganic		chebi_15588	atLeast2Carbons		chebi_15470	pnictogenMolEntity		chebi_15485	notHydroCarbon		chebi_15500	amine		chebi_15506	ketone		chebi_15337	notHydroCarbon		chebi_15337	notHydroCarbon		chebi_15476	unsaturated
			chebi_15655	chebi_15655		chebi_15588	atLeast3Carbons		chebi_15470	phosphorusMolEntity		chebi_15485	notHaloHydroCarbon		chebi_15500	unsaturated		chebi_15506	unsaturated		chebi_15337	notHaloHydroCarbon		chebi_15337	notHaloHydroCarbon		chebi_15476	heteroOrganic
			chebi_15655	molecule		chebi_15588	atLeast4Carbons		chebi_15470	carbonMolEntity		chebi_15485	atLeast2Carbons		chebi_15500	heteroOrganic		chebi_15506	heteroOrganic		chebi_15337	atLeast2Carbons		chebi_15337	atLeast2Carbons		chebi_15470	chebi_15470
			chebi_15655	chalcogenMolEntity		chebi_15588	exactly4Carbons		chebi_15470	notHydroCarbon		chebi_15485	atLeast3Carbons		chebi_16166	chebi_16166		chebi_15416	chebi_15416		chebi_15337	atLeast3Carbons		chebi_15337	atLeast3Carbons		chebi_15470	molecule
			chebi_15655	oxygenMolEntity		chebi_15588	polyatomic		chebi_15470	notHaloHydroCarbon		chebi_15485	atLeast4Carbons		chebi_16166	molecule		chebi_15416	molecule		chebi_15337	atLeast4Carbons		chebi_15337	atLeast4Carbons		chebi_15470	chlorineMolEntity
			chebi_15655	carbonMolEntity		chebi_15588	carboxylicEster		chebi_15470	atLeast2Carbons		chebi_15485	atLeast5Carbons		chebi_16166	chalcogenMolEntity		chebi_15416	chalcogenMolEntity		chebi_15337	atLeast5Carbons		chebi_15337	atLeast5Carbons		chebi_15470	halogenMolEntity
			chebi_15655	notHydroCarbon		chebi_15588	saturated		chebi_15470	atLeast3Carbons		chebi_15485	polyatomic		chebi_16166	oxygenMolEntity		chebi_15416	oxygenMolEntity		chebi_15337	polyatomic		chebi_15337	polyatomic		chebi_15470	sulfurMolEntity
			chebi_15655	notHaloHydroCarbon		chebi_15588	heteroOrganic		chebi_15470	atLeast4Carbons		chebi_15485	carboxylicAcid		chebi_16166	carbonMolEntity		chebi_15416	carbonMolEntity		chebi_15337	carboxylicAcid		chebi_15337	carboxylicAcid		chebi_15470	chalcogenMolEntity
			chebi_15655	atLeast2Carbons		chebi_15589	chebi_15589		chebi_15470	atLeast5Carbons		chebi_15485	exactly1CarboxyGroup		chebi_16166	notHydroCarbon		chebi_15416	hydrogenMolEntity		chebi_15337	atLeast2CarboxyGroups		chebi_15337	atLeast2CarboxyGroups		chebi_15470	oxygenMolEntity
			chebi_15655	atLeast3Carbons		chebi_15589	molecule		chebi_15470	polyatomic		chebi_15485	carboxylicEster		chebi_16166	notHaloHydroCarbon		chebi_15416	notHydroCarbon		chebi_15337	exactly2CarboxyGroups		chebi_15337	exactly2CarboxyGroups		chebi_15470	pnictogenMolEntity
			chebi_15655	atLeast4Carbons		chebi_15589	chalcogenMolEntity		chebi_15470	hasBenzeneRing		chebi_15485	amine		chebi_16166	atLeast2Carbons		chebi_15416	notHaloHydroCarbon		chebi_15337	carboxylicEster		chebi_15337	carboxylicEster		chebi_15470	phosphorusMolEntity
			chebi_15655	atLeast5Carbons		chebi_15589	oxygenMolEntity		chebi_15470	amine		chebi_15485	unsaturated		chebi_16166	atLeast3Carbons		chebi_15416	atLeast2Carbons		chebi_15337	saturated		chebi_15337	saturated		chebi_15470	carbonMolEntity
			chebi_15655	polyatomic		chebi_15589	carbonMolEntity		chebi_15470	unsaturated		chebi_15485	heteroOrganic		chebi_16166	atLeast4Carbons		chebi_15416	atLeast3Carbons		chebi_15337	heteroOrganic		chebi_15337	heteroOrganic		chebi_15470	notHydroCarbon
			chebi_15655	carboxylicAcid		chebi_15589	notHydroCarbon		chebi_15470	heteroOrganic		chebi_16347	chebi_16347		chebi_16166	atLeast5Carbons		chebi_15416	atLeast4Carbons		chebi_15472	chebi_15472		chebi_15472	chebi_15472		chebi_15470	notHaloHydroCarbon
			chebi_15655	exactly1CarboxyGroup		chebi_15589	notHaloHydroCarbon		chebi_15335	chebi_15335		chebi_16347	molecule		chebi_16166	polyatomic		chebi_15416	atLeast5Carbons		chebi_15472	molecule		chebi_15472	molecule		chebi_15470	atLeast2Carbons
			chebi_15655	carboxylicEster		chebi_15589	atLeast2Carbons		chebi_15335	molecule		chebi_16347	chalcogenMolEntity		chebi_16166	carboxylicAcid		chebi_15416	polyatomic		chebi_15472	sulfurMolEntity		chebi_15472	sulfurMolEntity		chebi_15470	atLeast3Carbons
			chebi_15655	unsaturated		chebi_15589	atLeast3Carbons		chebi_15335	chalcogenMolEntity		chebi_16347	oxygenMolEntity		chebi_16166	atLeast2CarboxyGroups		chebi_15416	unsaturated		chebi_15472	chalcogenMolEntity		chebi_15472	chalcogenMolEntity		chebi_15470	atLeast4Carbons
			chebi_15655	heteroOrganic		chebi_15589	atLeast4Carbons		chebi_15335	oxygenMolEntity		chebi_16347	carbonMolEntity		chebi_16166	atLeast3CarboxyGroups		chebi_15416	heteroOrganic		chebi_15472	oxygenMolEntity		chebi_15472	oxygenMolEntity		chebi_15470	atLeast5Carbons
			chebi_15654	chebi_15654		chebi_15589	exactly4Carbons		chebi_15335	carbonMolEntity		chebi_16347	notHydroCarbon		chebi_16166	carboxylicEster		chebi_15503	chebi_15503		chebi_15472	pnictogenMolEntity		chebi_15472	pnictogenMolEntity		chebi_15470	polyatomic
			chebi_15654	molecule		chebi_15589	polyatomic		chebi_15335	notHydroCarbon		chebi_16347	notHaloHydroCarbon		chebi_16166	hasBenzeneRing		chebi_15503	molecule		chebi_15472	phosphorusMolEntity		chebi_15472	phosphorusMolEntity		chebi_15470	hasBenzeneRing
			chebi_15654	chalcogenMolEntity		chebi_15589	carboxylicEster		chebi_15335	notHaloHydroCarbon		chebi_16347	atLeast2Carbons		chebi_16166	unsaturated		chebi_15503	sulfurMolEntity		chebi_15472	carbonMolEntity		chebi_15472	carbonMolEntity		chebi_15470	amine
			chebi_15654	oxygenMolEntity		chebi_15589	saturated		chebi_15335	atLeast2Carbons		chebi_16347	atLeast3Carbons		chebi_16166	heteroOrganic		chebi_15503	chalcogenMolEntity		chebi_15472	notHydroCarbon		chebi_15472	notHydroCarbon		chebi_15470	unsaturated
			chebi_15654	carbonMolEntity		chebi_15589	heteroOrganic		chebi_15335	atLeast3Carbons		chebi_16347	atLeast4Carbons		chebi_14157	chebi_14157		chebi_15503	oxygenMolEntity		chebi_15472	notHaloHydroCarbon		chebi_15472	notHaloHydroCarbon		chebi_15470	heteroOrganic
			chebi_15654	notHydroCarbon		chebi_15687	chebi_15687		chebi_15335	atLeast4Carbons		chebi_16347	atLeast5Carbons		chebi_14157	molecule		chebi_15503	pnictogenMolEntity		chebi_15472	atLeast2Carbons		chebi_15472	atLeast2Carbons		chebi_15335	chebi_15335
			chebi_15654	notHaloHydroCarbon		chebi_15687	molecule		chebi_15335	atLeast5Carbons		chebi_16347	polyatomic		chebi_14157	chalcogenMolEntity		chebi_15503	phosphorusMolEntity		chebi_15472	atLeast3Carbons		chebi_15472	atLeast3Carbons		chebi_15335	molecule
			chebi_15654	atLeast2Carbons		chebi_15687	chalcogenMolEntity		chebi_15335	polyatomic		chebi_16347	carboxylicEster		chebi_14157	oxygenMolEntity		chebi_15503	carbonMolEntity		chebi_15472	atLeast4Carbons		chebi_15472	atLeast4Carbons		chebi_15335	chalcogenMolEntity
			chebi_15654	atLeast3Carbons		chebi_15687	oxygenMolEntity		chebi_15335	hasBenzeneRing		chebi_16347	saturated		chebi_14157	carbonMolEntity		chebi_15503	hydrogenMolEntity		chebi_15472	atLeast5Carbons		chebi_15472	atLeast5Carbons		chebi_15335	oxygenMolEntity
			chebi_15654	atLeast4Carbons		chebi_15687	carbonMolEntity		chebi_15335	ketone		chebi_16347	heteroOrganic		chebi_14157	notHydroCarbon		chebi_15503	notHydroCarbon		chebi_15472	polyatomic		chebi_15472	polyatomic		chebi_15335	carbonMolEntity
			chebi_15654	atLeast5Carbons		chebi_15687	notHydroCarbon		chebi_15335	unsaturated		chebi_15484	chebi_15484		chebi_14157	notHaloHydroCarbon		chebi_15503	notHaloHydroCarbon		chebi_15472	hasBenzeneRing		chebi_15472	hasBenzeneRing		chebi_15335	notHydroCarbon
			chebi_15654	polyatomic		chebi_15687	notHaloHydroCarbon		chebi_15335	heteroOrganic		chebi_15484	molecule		chebi_14157	atLeast2Carbons		chebi_15503	atLeast2Carbons		chebi_15472	amine		chebi_15472	amine		chebi_15335	notHaloHydroCarbon
			chebi_15654	carboxylicAcid		chebi_15687	atLeast2Carbons		chebi_15334	chebi_15334		chebi_15484	sulfurMolEntity		chebi_14157	atLeast3Carbons		chebi_15503	atLeast3Carbons		chebi_15472	unsaturated		chebi_15472	unsaturated		chebi_15335	atLeast2Carbons
			chebi_15654	exactly1CarboxyGroup		chebi_15687	atLeast3Carbons		chebi_15334	molecule		chebi_15484	chalcogenMolEntity		chebi_14157	atLeast4Carbons		chebi_15503	atLeast4Carbons		chebi_15472	heteroOrganic		chebi_15472	heteroOrganic		chebi_15335	atLeast3Carbons
			chebi_15654	carboxylicEster		chebi_15687	atLeast4Carbons		chebi_15334	chalcogenMolEntity		chebi_15484	oxygenMolEntity		chebi_14157	atLeast5Carbons		chebi_15503	atLeast5Carbons		chebi_15478	chebi_15478		chebi_15478	chebi_15478		chebi_15335	atLeast4Carbons
			chebi_15654	unsaturated		chebi_15687	exactly4Carbons		chebi_15334	oxygenMolEntity		chebi_15484	pnictogenMolEntity		chebi_14157	polyatomic		chebi_15503	polyatomic		chebi_15478	molecule		chebi_15478	molecule		chebi_15335	atLeast5Carbons
			chebi_15654	heteroOrganic		chebi_15687	polyatomic		chebi_15334	carbonMolEntity		chebi_15484	phosphorusMolEntity		chebi_14157	hasBenzeneRing		chebi_15503	carboxylicAcid		chebi_15478	sulfurMolEntity		chebi_15478	sulfurMolEntity		chebi_15335	polyatomic
			chebi_15652	chebi_15652		chebi_15687	ketone		chebi_15334	notHydroCarbon		chebi_15484	carbonMolEntity		chebi_14157	unsaturated		chebi_15503	exactly1CarboxyGroup		chebi_15478	chalcogenMolEntity		chebi_15478	chalcogenMolEntity		chebi_15335	hasBenzeneRing
			chebi_15652	molecule		chebi_15687	saturated		chebi_15334	notHaloHydroCarbon		chebi_15484	notHydroCarbon		chebi_14157	heteroOrganic		chebi_15503	carboxylicEster		chebi_15478	oxygenMolEntity		chebi_15478	oxygenMolEntity		chebi_15335	ketone
			chebi_15652	chalcogenMolEntity		chebi_15687	heteroOrganic		chebi_15334	atLeast2Carbons		chebi_15484	notHaloHydroCarbon		chebi_15604	chebi_15604		chebi_15503	amine		chebi_15478	pnictogenMolEntity		chebi_15478	pnictogenMolEntity		chebi_15335	unsaturated
			chebi_15652	oxygenMolEntity		chebi_15703	chebi_15703		chebi_15334	atLeast3Carbons		chebi_15484	atLeast2Carbons		chebi_15604	molecule		chebi_15503	unsaturated		chebi_15478	phosphorusMolEntity		chebi_15478	phosphorusMolEntity		chebi_15335	heteroOrganic
			chebi_15652	pnictogenMolEntity		chebi_15703	molecule		chebi_15334	atLeast4Carbons		chebi_15484	atLeast3Carbons		chebi_15604	chalcogenMolEntity		chebi_15503	heteroOrganic		chebi_15478	carbonMolEntity		chebi_15478	carbonMolEntity		chebi_15430	chebi_15430
			chebi_15652	phosphorusMolEntity		chebi_15703	chalcogenMolEntity		chebi_15334	atLeast5Carbons		chebi_15484	atLeast4Carbons		chebi_15604	oxygenMolEntity		chebi_15417	chebi_15417		chebi_15478	notHydroCarbon		chebi_15478	notHydroCarbon		chebi_15430	molecule
			chebi_15652	carbonMolEntity		chebi_15703	oxygenMolEntity		chebi_15334	polyatomic		chebi_15484	atLeast5Carbons		chebi_15604	carbonMolEntity		chebi_15417	molecule		chebi_15478	notHaloHydroCarbon		chebi_15478	notHaloHydroCarbon		chebi_15430	chalcogenMolEntity
			chebi_15652	notHydroCarbon		chebi_15703	pnictogenMolEntity		chebi_15334	carboxylicAcid		chebi_15484	polyatomic		chebi_15604	notHydroCarbon		chebi_15417	chalcogenMolEntity		chebi_15478	atLeast2Carbons		chebi_15478	atLeast2Carbons		chebi_15430	oxygenMolEntity
			chebi_15652	notHaloHydroCarbon		chebi_15703	phosphorusMolEntity		chebi_15334	exactly1CarboxyGroup		chebi_15484	hasBenzeneRing		chebi_15604	notHaloHydroCarbon		chebi_15417	oxygenMolEntity		chebi_15478	atLeast3Carbons		chebi_15478	atLeast3Carbons		chebi_15430	carbonMolEntity
			chebi_15652	atLeast2Carbons		chebi_15703	carbonMolEntity		chebi_15334	carboxylicEster		chebi_15484	amine		chebi_15604	atLeast2Carbons		chebi_15417	carbonMolEntity		chebi_15478	atLeast4Carbons		chebi_15478	atLeast4Carbons		chebi_15430	notHydroCarbon
			chebi_15652	atLeast3Carbons		chebi_15703	notHydroCarbon		chebi_15334	hasBenzeneRing		chebi_15484	unsaturated		chebi_15604	atLeast3Carbons		chebi_15417	hydrogenMolEntity		chebi_15478	atLeast5Carbons		chebi_15478	atLeast5Carbons		chebi_15430	notHaloHydroCarbon
			chebi_15652	atLeast4Carbons		chebi_15703	notHaloHydroCarbon		chebi_15334	unsaturated		chebi_15484	heteroOrganic		chebi_15604	atLeast4Carbons		chebi_15417	notHydroCarbon		chebi_15478	polyatomic		chebi_15478	polyatomic		chebi_15430	atLeast2Carbons
			chebi_15652	atLeast5Carbons		chebi_15703	atLeast2Carbons		chebi_15334	heteroOrganic		chebi_15347	chebi_15347		chebi_15604	atLeast5Carbons		chebi_15417	notHaloHydroCarbon		chebi_15478	amine		chebi_15478	amine		chebi_15430	atLeast3Carbons
			chebi_15652	polyatomic		chebi_15703	atLeast3Carbons		chebi_16450	chebi_16450		chebi_15347	molecule		chebi_15604	polyatomic		chebi_15417	atLeast2Carbons		chebi_15478	unsaturated		chebi_15478	unsaturated		chebi_15430	atLeast4Carbons
			chebi_15652	amine		chebi_15703	atLeast4Carbons		chebi_16450	molecule		chebi_15347	chalcogenMolEntity		chebi_15604	carboxylicAcid		chebi_15417	atLeast3Carbons		chebi_15478	heteroOrganic		chebi_15478	heteroOrganic		chebi_15430	atLeast5Carbons
			chebi_15652	unsaturated		chebi_15703	atLeast5Carbons		chebi_16450	chalcogenMolEntity		chebi_15347	oxygenMolEntity		chebi_15604	exactly1CarboxyGroup		chebi_15417	atLeast4Carbons		chebi_15477	chebi_15477		chebi_15477	chebi_15477		chebi_15430	polyatomic
			chebi_15652	heteroOrganic		chebi_15703	polyatomic		chebi_16450	oxygenMolEntity		chebi_15347	carbonMolEntity		chebi_15604	carboxylicEster		chebi_15417	atLeast5Carbons		chebi_15477	molecule		chebi_15477	molecule		chebi_15430	carboxylicAcid
			chebi_15507	chebi_15507		chebi_15703	saturated		chebi_16450	carbonMolEntity		chebi_15347	notHydroCarbon		chebi_15604	saturated		chebi_15417	polyatomic		chebi_15477	sulfurMolEntity		chebi_15477	sulfurMolEntity		chebi_15430	atLeast2CarboxyGroups
			chebi_15507	molecule		chebi_15703	heteroOrganic		chebi_16450	notHydroCarbon		chebi_15347	notHaloHydroCarbon		chebi_15604	heteroOrganic		chebi_15417	carboxylicAcid		chebi_15477	chalcogenMolEntity		chebi_15477	chalcogenMolEntity		chebi_15430	exactly2CarboxyGroups
			chebi_15507	sulfurMolEntity		chebi_15688	chebi_15688		chebi_16450	notHaloHydroCarbon		chebi_15347	atLeast2Carbons		chebi_15605	chebi_15605		chebi_15417	exactly1CarboxyGroup		chebi_15477	oxygenMolEntity		chebi_15477	oxygenMolEntity		chebi_15430	carboxylicEster
			chebi_15507	chalcogenMolEntity		chebi_15688	molecule		chebi_16450	atLeast2Carbons		chebi_15347	atLeast3Carbons		chebi_15605	molecule		chebi_15417	carboxylicEster		chebi_15477	pnictogenMolEntity		chebi_15477	pnictogenMolEntity		chebi_15430	unsaturated
			chebi_15507	oxygenMolEntity		chebi_15688	chalcogenMolEntity		chebi_16450	atLeast3Carbons		chebi_15347	exactly3Carbons		chebi_15605	chalcogenMolEntity		chebi_15417	unsaturated		chebi_15477	phosphorusMolEntity		chebi_15477	phosphorusMolEntity		chebi_15430	heteroOrganic
			chebi_15507	pnictogenMolEntity		chebi_15688	oxygenMolEntity		chebi_16450	atLeast4Carbons		chebi_15347	polyatomic		chebi_15605	oxygenMolEntity		chebi_15417	heteroOrganic		chebi_15477	carbonMolEntity		chebi_15477	carbonMolEntity		chebi_15334	chebi_15334
			chebi_15507	phosphorusMolEntity		chebi_15688	carbonMolEntity		chebi_16450	atLeast5Carbons		chebi_15347	ketone		chebi_15605	carbonMolEntity		chebi_15418	chebi_15418		chebi_15477	notHydroCarbon		chebi_15477	notHydroCarbon		chebi_15334	molecule
			chebi_15507	carbonMolEntity		chebi_15688	notHydroCarbon		chebi_16450	polyatomic		chebi_15347	saturated		chebi_15605	notHydroCarbon		chebi_15418	molecule		chebi_15477	notHaloHydroCarbon		chebi_15477	notHaloHydroCarbon		chebi_15334	chalcogenMolEntity
			chebi_15507	notHydroCarbon		chebi_15688	notHaloHydroCarbon		chebi_16450	unsaturated		chebi_15347	heteroOrganic		chebi_15605	notHaloHydroCarbon		chebi_15418	chalcogenMolEntity		chebi_15477	atLeast2Carbons		chebi_15477	atLeast2Carbons		chebi_15334	oxygenMolEntity
			chebi_15507	notHaloHydroCarbon		chebi_15688	atLeast2Carbons		chebi_16450	heteroOrganic		chebi_15481	chebi_15481		chebi_15605	atLeast2Carbons		chebi_15418	oxygenMolEntity		chebi_15477	atLeast3Carbons		chebi_15477	atLeast3Carbons		chebi_15334	carbonMolEntity
			chebi_15507	atLeast2Carbons		chebi_15688	atLeast3Carbons		chebi_15337	chebi_15337		chebi_15481	molecule		chebi_15605	atLeast3Carbons		chebi_15418	carbonMolEntity		chebi_15477	atLeast4Carbons		chebi_15477	atLeast4Carbons		chebi_15334	notHydroCarbon
			chebi_15507	atLeast3Carbons		chebi_15688	atLeast4Carbons		chebi_15337	molecule		chebi_15481	sulfurMolEntity		chebi_15605	atLeast4Carbons		chebi_15418	hydrogenMolEntity		chebi_15477	atLeast5Carbons		chebi_15477	atLeast5Carbons		chebi_15334	notHaloHydroCarbon
			chebi_15507	atLeast4Carbons		chebi_15688	exactly4Carbons		chebi_15337	chalcogenMolEntity		chebi_15481	chalcogenMolEntity		chebi_15605	atLeast5Carbons		chebi_15418	notHydroCarbon		chebi_15477	polyatomic		chebi_15477	polyatomic		chebi_15334	atLeast2Carbons
			chebi_15507	atLeast5Carbons		chebi_15688	polyatomic		chebi_15337	oxygenMolEntity		chebi_15481	oxygenMolEntity		chebi_15605	polyatomic		chebi_15418	notHaloHydroCarbon		chebi_15477	amine		chebi_15477	amine		chebi_15334	atLeast3Carbons
			chebi_15507	polyatomic		chebi_15688	ketone		chebi_15337	carbonMolEntity		chebi_15481	pnictogenMolEntity		chebi_15605	hasBenzeneRing		chebi_15418	atLeast2Carbons		chebi_15477	unsaturated		chebi_15477	unsaturated		chebi_15334	atLeast4Carbons
			chebi_15507	amine		chebi_15688	saturated		chebi_15337	notHydroCarbon		chebi_15481	phosphorusMolEntity		chebi_15605	unsaturated		chebi_15418	atLeast3Carbons		chebi_15477	heteroOrganic		chebi_15477	heteroOrganic		chebi_15334	atLeast5Carbons
			chebi_15507	unsaturated		chebi_15688	heteroOrganic		chebi_15337	notHaloHydroCarbon		chebi_15481	carbonMolEntity		chebi_15605	heteroOrganic		chebi_15418	atLeast4Carbons		chebi_15479	chebi_15479		chebi_15479	chebi_15479		chebi_15334	polyatomic
			chebi_15507	heteroOrganic		chebi_15386	chebi_15386		chebi_15337	atLeast2Carbons		chebi_15481	notHydroCarbon		chebi_16164	chebi_16164		chebi_15418	atLeast5Carbons		chebi_15479	molecule		chebi_15479	molecule		chebi_15334	carboxylicAcid
			chebi_15347	chebi_15347		chebi_15386	molecule		chebi_15337	atLeast3Carbons		chebi_15481	notHaloHydroCarbon		chebi_16164	molecule		chebi_15418	polyatomic		chebi_15479	sulfurMolEntity		chebi_15479	sulfurMolEntity		chebi_15334	exactly1CarboxyGroup
			chebi_15347	molecule		chebi_15386	chalcogenMolEntity		chebi_15337	atLeast4Carbons		chebi_15481	atLeast2Carbons		chebi_16164	chalcogenMolEntity		chebi_15418	unsaturated		chebi_15479	chalcogenMolEntity		chebi_15479	chalcogenMolEntity		chebi_15334	carboxylicEster
			chebi_15347	chalcogenMolEntity		chebi_15386	oxygenMolEntity		chebi_15337	atLeast5Carbons		chebi_15481	atLeast3Carbons		chebi_16164	oxygenMolEntity		chebi_15418	heteroOrganic		chebi_15479	oxygenMolEntity		chebi_15479	oxygenMolEntity		chebi_15334	hasBenzeneRing
			chebi_15347	oxygenMolEntity		chebi_15386	carbonMolEntity		chebi_15337	polyatomic		chebi_15481	atLeast4Carbons		chebi_16164	carbonMolEntity		chebi_15504	chebi_15504		chebi_15479	pnictogenMolEntity		chebi_15479	pnictogenMolEntity		chebi_15334	unsaturated
			chebi_15347	carbonMolEntity		chebi_15386	notHydroCarbon		chebi_15337	carboxylicAcid		chebi_15481	atLeast5Carbons		chebi_16164	notHydroCarbon		chebi_15504	molecule		chebi_15479	phosphorusMolEntity		chebi_15479	phosphorusMolEntity		chebi_15334	heteroOrganic
			chebi_15347	notHydroCarbon		chebi_15386	notHaloHydroCarbon		chebi_15337	atLeast2CarboxyGroups		chebi_15481	polyatomic		chebi_16164	notHaloHydroCarbon		chebi_15504	sulfurMolEntity		chebi_15479	carbonMolEntity		chebi_15479	carbonMolEntity		chebi_15472	chebi_15472
			chebi_15347	notHaloHydroCarbon		chebi_15386	atLeast2Carbons		chebi_15337	exactly2CarboxyGroups		chebi_15481	amine		chebi_16164	atLeast2Carbons		chebi_15504	chalcogenMolEntity		chebi_15479	notHydroCarbon		chebi_15479	notHydroCarbon		chebi_15472	molecule
			chebi_15347	atLeast2Carbons		chebi_15386	atLeast3Carbons		chebi_15337	carboxylicEster		chebi_15481	unsaturated		chebi_16164	atLeast3Carbons		chebi_15504	oxygenMolEntity		chebi_15479	notHaloHydroCarbon		chebi_15479	notHaloHydroCarbon		chebi_15472	sulfurMolEntity
			chebi_15347	atLeast3Carbons		chebi_15386	atLeast4Carbons		chebi_15337	saturated		chebi_15481	heteroOrganic		chebi_16164	atLeast4Carbons		chebi_15504	pnictogenMolEntity		chebi_15479	atLeast2Carbons		chebi_15479	atLeast2Carbons		chebi_15472	chalcogenMolEntity
			chebi_15347	exactly3Carbons		chebi_15386	atLeast5Carbons		chebi_15337	heteroOrganic		chebi_15440	chebi_15440		chebi_16164	atLeast5Carbons		chebi_15504	phosphorusMolEntity		chebi_15479	atLeast3Carbons		chebi_15479	atLeast3Carbons		chebi_15472	oxygenMolEntity
			chebi_15347	polyatomic		chebi_15386	polyatomic		chebi_16352	chebi_16352		chebi_15440	molecule		chebi_16164	polyatomic		chebi_15504	carbonMolEntity		chebi_15479	atLeast4Carbons		chebi_15479	atLeast4Carbons		chebi_15472	pnictogenMolEntity
			chebi_15347	ketone		chebi_15386	hasBenzeneRing		chebi_16352	molecule		chebi_15440	carbonMolEntity		chebi_16164	hasBenzeneRing		chebi_15504	notHydroCarbon		chebi_15479	atLeast5Carbons		chebi_15479	atLeast5Carbons		chebi_15472	phosphorusMolEntity
			chebi_15347	saturated		chebi_15386	unsaturated		chebi_16352	chalcogenMolEntity		chebi_15440	hydroCarbon		chebi_16164	unsaturated		chebi_15504	notHaloHydroCarbon		chebi_15479	polyatomic		chebi_15479	polyatomic		chebi_15472	carbonMolEntity
			chebi_15347	heteroOrganic		chebi_15386	heteroOrganic		chebi_16352	oxygenMolEntity		chebi_15440	atLeast2Carbons		chebi_16164	heteroOrganic		chebi_15504	atLeast2Carbons		chebi_15479	amine		chebi_15479	amine		chebi_15472	notHydroCarbon
			chebi_15481	chebi_15481		chebi_15387	chebi_15387		chebi_16352	carbonMolEntity		chebi_15440	atLeast3Carbons		chebi_11553	chebi_11553		chebi_15504	atLeast3Carbons		chebi_15479	unsaturated		chebi_15479	unsaturated		chebi_15472	notHaloHydroCarbon
			chebi_15481	molecule		chebi_15387	molecule		chebi_16352	notHydroCarbon		chebi_15440	atLeast4Carbons		chebi_11553	molecule		chebi_15504	atLeast4Carbons		chebi_15479	heteroOrganic		chebi_15479	heteroOrganic		chebi_15472	atLeast2Carbons
			chebi_15481	sulfurMolEntity		chebi_15387	chalcogenMolEntity		chebi_16352	notHaloHydroCarbon		chebi_15440	atLeast5Carbons		chebi_11553	chalcogenMolEntity		chebi_15504	atLeast5Carbons		chebi_16716	chebi_16716		chebi_16716	chebi_16716		chebi_15472	atLeast3Carbons
			chebi_15481	chalcogenMolEntity		chebi_15387	oxygenMolEntity		chebi_16352	atLeast2Carbons		chebi_15440	polyatomic		chebi_11553	oxygenMolEntity		chebi_15504	polyatomic		chebi_16716	molecule		chebi_16716	molecule		chebi_15472	atLeast4Carbons
			chebi_15481	oxygenMolEntity		chebi_15387	carbonMolEntity		chebi_16352	atLeast3Carbons		chebi_15440	unsaturated		chebi_11553	carbonMolEntity		chebi_15504	carboxylicAcid		chebi_16716	carbonMolEntity		chebi_16716	carbonMolEntity		chebi_15472	atLeast5Carbons
			chebi_15481	pnictogenMolEntity		chebi_15387	hydrogenMolEntity		chebi_16352	atLeast4Carbons		chebi_15344	chebi_15344		chebi_11553	notHydroCarbon		chebi_15504	exactly1CarboxyGroup		chebi_16716	hydroCarbon		chebi_16716	hydroCarbon		chebi_15472	polyatomic
			chebi_15481	phosphorusMolEntity		chebi_15387	notHydroCarbon		chebi_16352	atLeast5Carbons		chebi_15344	molecule		chebi_11553	notHaloHydroCarbon		chebi_15504	carboxylicEster		chebi_16716	atLeast2Carbons		chebi_16716	atLeast2Carbons		chebi_15472	hasBenzeneRing
			chebi_15481	carbonMolEntity		chebi_15387	notHaloHydroCarbon		chebi_16352	polyatomic		chebi_15344	chalcogenMolEntity		chebi_11553	atLeast2Carbons		chebi_15504	amine		chebi_16716	atLeast3Carbons		chebi_16716	atLeast3Carbons		chebi_15472	amine
			chebi_15481	notHydroCarbon		chebi_15387	atLeast2Carbons		chebi_16352	carboxylicAcid		chebi_15344	oxygenMolEntity		chebi_11553	atLeast3Carbons		chebi_15504	unsaturated		chebi_16716	atLeast4Carbons		chebi_16716	atLeast4Carbons		chebi_15472	unsaturated
			chebi_15481	notHaloHydroCarbon		chebi_15387	atLeast3Carbons		chebi_16352	exactly1CarboxyGroup		chebi_15344	carbonMolEntity		chebi_11553	atLeast4Carbons		chebi_15504	heteroOrganic		chebi_16716	atLeast5Carbons		chebi_16716	atLeast5Carbons		chebi_15472	heteroOrganic
			chebi_15481	atLeast2Carbons		chebi_15387	atLeast4Carbons		chebi_16352	carboxylicEster		chebi_15344	notHydroCarbon		chebi_11553	atLeast5Carbons		chebi_15412	chebi_15412		chebi_16716	polyatomic		chebi_16716	polyatomic		chebi_15337	chebi_15337
			chebi_15481	atLeast3Carbons		chebi_15387	atLeast5Carbons		chebi_16352	saturated		chebi_15344	notHaloHydroCarbon		chebi_11553	polyatomic		chebi_15412	molecule		chebi_16716	hasBenzeneRing		chebi_16716	hasBenzeneRing		chebi_15337	molecule
			chebi_15481	atLeast4Carbons		chebi_15387	polyatomic		chebi_16352	heteroOrganic		chebi_15344	atLeast2Carbons		chebi_11553	carboxylicEster		chebi_15412	chalcogenMolEntity		chebi_16716	unsaturated		chebi_16716	unsaturated		chebi_15337	chalcogenMolEntity
			chebi_15481	atLeast5Carbons		chebi_15387	unsaturated		chebi_12800	chebi_12800		chebi_15344	atLeast3Carbons		chebi_11553	ketone		chebi_15412	oxygenMolEntity		chebi_16715	chebi_16715		chebi_16715	chebi_16715		chebi_15337	oxygenMolEntity
			chebi_15481	polyatomic		chebi_15387	heteroOrganic		chebi_12800	molecule		chebi_15344	atLeast4Carbons		chebi_11553	saturated		chebi_15412	carbonMolEntity		chebi_16715	molecule		chebi_16715	molecule		chebi_15337	carbonMolEntity
			chebi_15481	amine		chebi_15581	chebi_15581		chebi_12800	chalcogenMolEntity		chebi_15344	exactly4Carbons		chebi_11553	heteroOrganic		chebi_15412	notHydroCarbon		chebi_16715	chalcogenMolEntity		chebi_16715	chalcogenMolEntity		chebi_15337	notHydroCarbon
			chebi_15481	unsaturated		chebi_15581	molecule		chebi_12800	oxygenMolEntity		chebi_15344	polyatomic		chebi_15715	chebi_15715		chebi_15412	notHaloHydroCarbon		chebi_16715	oxygenMolEntity		chebi_16715	oxygenMolEntity		chebi_15337	notHaloHydroCarbon
			chebi_15481	heteroOrganic		chebi_15581	chalcogenMolEntity		chebi_12800	carbonMolEntity		chebi_15344	carboxylicAcid		chebi_15715	molecule		chebi_15412	atLeast2Carbons		chebi_16715	carbonMolEntity		chebi_16715	carbonMolEntity		chebi_15337	atLeast2Carbons
			chebi_15707	chebi_15707		chebi_15581	oxygenMolEntity		chebi_12800	notHydroCarbon		chebi_15344	exactly1CarboxyGroup		chebi_15715	chalcogenMolEntity		chebi_15412	atLeast3Carbons		chebi_16715	notHydroCarbon		chebi_16715	notHydroCarbon		chebi_15337	atLeast3Carbons
			chebi_15707	molecule		chebi_15581	carbonMolEntity		chebi_12800	notHaloHydroCarbon		chebi_15344	carboxylicEster		chebi_15715	oxygenMolEntity		chebi_15412	exactly3Carbons		chebi_16715	notHaloHydroCarbon		chebi_16715	notHaloHydroCarbon		chebi_15337	atLeast4Carbons
			chebi_15707	chalcogenMolEntity		chebi_15581	notHydroCarbon		chebi_12800	atLeast2Carbons		chebi_15344	ketone		chebi_15715	pnictogenMolEntity		chebi_15412	polyatomic		chebi_16715	atLeast2Carbons		chebi_16715	atLeast2Carbons		chebi_15337	atLeast5Carbons
			chebi_15707	oxygenMolEntity		chebi_15581	notHaloHydroCarbon		chebi_12800	atLeast3Carbons		chebi_15344	saturated		chebi_15715	phosphorusMolEntity		chebi_15412	carboxylicAcid		chebi_16715	atLeast3Carbons		chebi_16715	atLeast3Carbons		chebi_15337	polyatomic
			chebi_15707	carbonMolEntity		chebi_15581	atLeast2Carbons		chebi_12800	atLeast4Carbons		chebi_15344	heteroOrganic		chebi_15715	carbonMolEntity		chebi_15412	exactly1CarboxyGroup		chebi_16715	atLeast4Carbons		chebi_16715	atLeast4Carbons		chebi_15337	carboxylicAcid
			chebi_15707	notHydroCarbon		chebi_15581	atLeast3Carbons		chebi_12800	atLeast5Carbons		chebi_15343	chebi_15343		chebi_15715	hydrogenMolEntity		chebi_15412	carboxylicEster		chebi_16715	atLeast5Carbons		chebi_16715	atLeast5Carbons		chebi_15337	atLeast2CarboxyGroups
			chebi_15707	notHaloHydroCarbon		chebi_15581	atLeast4Carbons		chebi_12800	polyatomic		chebi_15343	molecule		chebi_15715	notHydroCarbon		chebi_15412	saturated		chebi_16715	polyatomic		chebi_16715	polyatomic		chebi_15337	exactly2CarboxyGroups
			chebi_15707	atLeast2Carbons		chebi_15581	atLeast5Carbons		chebi_12800	unsaturated		chebi_15343	chalcogenMolEntity		chebi_15715	notHaloHydroCarbon		chebi_15412	heteroOrganic		chebi_16715	ketone		chebi_16715	ketone		chebi_15337	carboxylicEster
			chebi_15707	atLeast3Carbons		chebi_15581	polyatomic		chebi_12800	heteroOrganic		chebi_15343	oxygenMolEntity		chebi_15715	atLeast2Carbons		chebi_15413	chebi_15413		chebi_16715	saturated		chebi_16715	saturated		chebi_15337	saturated
			chebi_15707	atLeast4Carbons		chebi_15581	carboxylicEster		chebi_15478	chebi_15478		chebi_15343	carbonMolEntity		chebi_15715	atLeast3Carbons		chebi_15413	molecule		chebi_16715	heteroOrganic		chebi_16715	heteroOrganic		chebi_15337	heteroOrganic
			chebi_15707	atLeast5Carbons		chebi_15581	unsaturated		chebi_15478	molecule		chebi_15343	hydrogenMolEntity		chebi_15715	atLeast4Carbons		chebi_15413	chalcogenMolEntity		chebi_11946	chebi_11946		chebi_11946	chebi_11946		chebi_15478	chebi_15478
			chebi_15707	polyatomic		chebi_15581	heteroOrganic		chebi_15478	sulfurMolEntity		chebi_15343	notHydroCarbon		chebi_15715	atLeast5Carbons		chebi_15413	oxygenMolEntity		chebi_11946	molecule		chebi_11946	molecule		chebi_15478	molecule
			chebi_15707	carboxylicAcid		chebi_15388	chebi_15388		chebi_15478	chalcogenMolEntity		chebi_15343	notHaloHydroCarbon		chebi_15715	polyatomic		chebi_15413	carbonMolEntity		chebi_11946	chalcogenMolEntity		chebi_11946	chalcogenMolEntity		chebi_15478	sulfurMolEntity
			chebi_15707	exactly1CarboxyGroup		chebi_15388	molecule		chebi_15478	oxygenMolEntity		chebi_15343	atLeast2Carbons		chebi_15715	saturated		chebi_15413	notHydroCarbon		chebi_11946	oxygenMolEntity		chebi_11946	oxygenMolEntity		chebi_15478	chalcogenMolEntity
			chebi_15707	carboxylicEster		chebi_15388	chalcogenMolEntity		chebi_15478	pnictogenMolEntity		chebi_15343	exactly2Carbons		chebi_15715	heteroOrganic		chebi_15413	notHaloHydroCarbon		chebi_11946	carbonMolEntity		chebi_11946	carbonMolEntity		chebi_15478	oxygenMolEntity
			chebi_15707	hasBenzeneRing		chebi_15388	oxygenMolEntity		chebi_15478	phosphorusMolEntity		chebi_15343	polyatomic		chebi_15858	chebi_15858		chebi_15413	atLeast2Carbons		chebi_11946	hydrogenMolEntity		chebi_11946	hydrogenMolEntity		chebi_15478	pnictogenMolEntity
			chebi_15707	ketone		chebi_15388	carbonMolEntity		chebi_15478	carbonMolEntity		chebi_15343	saturated		chebi_15858	molecule		chebi_15413	atLeast3Carbons		chebi_11946	notHydroCarbon		chebi_11946	notHydroCarbon		chebi_15478	phosphorusMolEntity
			chebi_15707	unsaturated		chebi_15388	notHydroCarbon		chebi_15478	notHydroCarbon		chebi_15343	heteroOrganic		chebi_15858	bromineMolEntity		chebi_15413	atLeast4Carbons		chebi_11946	notHaloHydroCarbon		chebi_11946	notHaloHydroCarbon		chebi_15478	carbonMolEntity
			chebi_15707	heteroOrganic		chebi_15388	notHaloHydroCarbon		chebi_15478	notHaloHydroCarbon		chebi_15342	chebi_15342		chebi_15858	halogenMolEntity		chebi_15413	atLeast5Carbons		chebi_11946	atLeast2Carbons		chebi_11946	atLeast2Carbons		chebi_15478	notHydroCarbon
			chebi_15709	chebi_15709		chebi_15388	atLeast2Carbons		chebi_15478	atLeast2Carbons		chebi_15342	molecule		chebi_15858	inorganic		chebi_15413	polyatomic		chebi_11946	atLeast3Carbons		chebi_11946	atLeast3Carbons		chebi_15478	notHaloHydroCarbon
			chebi_15709	molecule		chebi_15388	atLeast3Carbons		chebi_15478	atLeast3Carbons		chebi_15342	chalcogenMolEntity		chebi_15858	notHydroCarbon		chebi_15413	hasBenzeneRing		chebi_11946	atLeast4Carbons		chebi_11946	atLeast4Carbons		chebi_15478	atLeast2Carbons
			chebi_15709	chalcogenMolEntity		chebi_15388	atLeast4Carbons		chebi_15478	atLeast4Carbons		chebi_15342	oxygenMolEntity		chebi_15858	notHaloHydroCarbon		chebi_15413	ketone		chebi_11946	atLeast5Carbons		chebi_11946	atLeast5Carbons		chebi_15478	atLeast3Carbons
			chebi_15709	oxygenMolEntity		chebi_15388	atLeast5Carbons		chebi_15478	atLeast5Carbons		chebi_15342	carbonMolEntity		chebi_15858	monoatomic		chebi_15413	unsaturated		chebi_11946	polyatomic		chebi_11946	polyatomic		chebi_15478	atLeast4Carbons
			chebi_15709	carbonMolEntity		chebi_15388	polyatomic		chebi_15478	polyatomic		chebi_15342	notHydroCarbon		chebi_15487	chebi_15487		chebi_15413	heteroOrganic		chebi_11946	carboxylicEster		chebi_11946	carboxylicEster		chebi_15478	atLeast5Carbons
			chebi_15709	notHydroCarbon		chebi_15388	unsaturated		chebi_15478	amine		chebi_15342	notHaloHydroCarbon		chebi_15487	molecule		chebi_15500	chebi_15500		chebi_11946	unsaturated		chebi_11946	unsaturated		chebi_15478	polyatomic
			chebi_15709	notHaloHydroCarbon		chebi_15388	heteroOrganic		chebi_15478	unsaturated		chebi_15342	atLeast2Carbons		chebi_15487	sulfurMolEntity		chebi_15500	molecule		chebi_11946	heteroOrganic		chebi_11946	heteroOrganic		chebi_15478	amine
			chebi_15709	atLeast2Carbons		chebi_15415	chebi_15415		chebi_15478	heteroOrganic		chebi_15342	atLeast3Carbons		chebi_15487	chalcogenMolEntity		chebi_15500	sulfurMolEntity		chebi_15465	chebi_15465		chebi_15465	chebi_15465		chebi_15478	unsaturated
			chebi_15709	atLeast3Carbons		chebi_15415	molecule		chebi_16354	chebi_16354		chebi_15342	atLeast4Carbons		chebi_15487	oxygenMolEntity		chebi_15500	chalcogenMolEntity		chebi_15465	molecule		chebi_15465	molecule		chebi_15478	heteroOrganic
			chebi_15709	atLeast4Carbons		chebi_15415	carbonMolEntity		chebi_16354	molecule		chebi_15342	atLeast5Carbons		chebi_15487	pnictogenMolEntity		chebi_15500	oxygenMolEntity		chebi_15465	sulfurMolEntity		chebi_15465	sulfurMolEntity		chebi_15477	chebi_15477
			chebi_15709	atLeast5Carbons		chebi_15415	hydrogenMolEntity		chebi_16354	chalcogenMolEntity		chebi_15342	polyatomic		chebi_15487	phosphorusMolEntity		chebi_15500	pnictogenMolEntity		chebi_15465	chalcogenMolEntity		chebi_15465	chalcogenMolEntity		chebi_15477	molecule
			chebi_15709	polyatomic		chebi_15415	hydroCarbon		chebi_16354	oxygenMolEntity		chebi_15342	hasBenzeneRing		chebi_15487	carbonMolEntity		chebi_15500	phosphorusMolEntity		chebi_15465	oxygenMolEntity		chebi_15465	oxygenMolEntity		chebi_15477	sulfurMolEntity
			chebi_15709	carboxylicEster		chebi_15415	atLeast2Carbons		chebi_16354	carbonMolEntity		chebi_15342	ketone		chebi_15487	notHydroCarbon		chebi_15500	carbonMolEntity		chebi_15465	pnictogenMolEntity		chebi_15465	pnictogenMolEntity		chebi_15477	chalcogenMolEntity
			chebi_15709	hasBenzeneRing		chebi_15415	atLeast3Carbons		chebi_16354	notHydroCarbon		chebi_15342	unsaturated		chebi_15487	notHaloHydroCarbon		chebi_15500	notHydroCarbon		chebi_15465	phosphorusMolEntity		chebi_15465	phosphorusMolEntity		chebi_15477	oxygenMolEntity
			chebi_15709	unsaturated		chebi_15415	atLeast4Carbons		chebi_16354	notHaloHydroCarbon		chebi_15342	heteroOrganic		chebi_15487	atLeast2Carbons		chebi_15500	notHaloHydroCarbon		chebi_15465	carbonMolEntity		chebi_15465	carbonMolEntity		chebi_15477	pnictogenMolEntity
			chebi_15709	heteroOrganic		chebi_15415	atLeast5Carbons		chebi_16354	atLeast2Carbons		chebi_15707	chebi_15707		chebi_15487	atLeast3Carbons		chebi_15500	atLeast2Carbons		chebi_15465	notHydroCarbon		chebi_15465	notHydroCarbon		chebi_15477	phosphorusMolEntity
			chebi_15665	chebi_15665		chebi_15415	polyatomic		chebi_16354	atLeast3Carbons		chebi_15707	molecule		chebi_15487	atLeast4Carbons		chebi_15500	atLeast3Carbons		chebi_15465	notHaloHydroCarbon		chebi_15465	notHaloHydroCarbon		chebi_15477	carbonMolEntity
			chebi_15665	molecule		chebi_15415	unsaturated		chebi_16354	atLeast4Carbons		chebi_15707	chalcogenMolEntity		chebi_15487	atLeast5Carbons		chebi_15500	atLeast4Carbons		chebi_15465	atLeast2Carbons		chebi_15465	atLeast2Carbons		chebi_15477	notHydroCarbon
			chebi_15665	chalcogenMolEntity		chebi_15506	chebi_15506		chebi_16354	exactly4Carbons		chebi_15707	oxygenMolEntity		chebi_15487	polyatomic		chebi_15500	atLeast5Carbons		chebi_15465	atLeast3Carbons		chebi_15465	atLeast3Carbons		chebi_15477	notHaloHydroCarbon
			chebi_15665	oxygenMolEntity		chebi_15506	molecule		chebi_16354	polyatomic		chebi_15707	carbonMolEntity		chebi_15487	amine		chebi_15500	polyatomic		chebi_15465	atLeast4Carbons		chebi_15465	atLeast4Carbons		chebi_15477	atLeast2Carbons
			chebi_15665	carbonMolEntity		chebi_15506	sulfurMolEntity		chebi_16354	saturated		chebi_15707	notHydroCarbon		chebi_15487	unsaturated		chebi_15500	hasBenzeneRing		chebi_15465	atLeast5Carbons		chebi_15465	atLeast5Carbons		chebi_15477	atLeast3Carbons
			chebi_15665	hydrogenMolEntity		chebi_15506	chalcogenMolEntity		chebi_16354	heteroOrganic		chebi_15707	notHaloHydroCarbon		chebi_15487	heteroOrganic		chebi_15500	amine		chebi_15465	polyatomic		chebi_15465	polyatomic		chebi_15477	atLeast4Carbons
			chebi_15665	notHydroCarbon		chebi_15506	oxygenMolEntity		chebi_16076	chebi_16076		chebi_15707	atLeast2Carbons		chebi_15485	chebi_15485		chebi_15500	unsaturated		chebi_15465	carboxylicAcid		chebi_15465	carboxylicAcid		chebi_15477	atLeast5Carbons
			chebi_15665	notHaloHydroCarbon		chebi_15506	pnictogenMolEntity		chebi_16076	molecule		chebi_15707	atLeast3Carbons		chebi_15485	molecule		chebi_15500	heteroOrganic		chebi_15465	exactly1CarboxyGroup		chebi_15465	exactly1CarboxyGroup		chebi_15477	polyatomic
			chebi_15665	atLeast2Carbons		chebi_15506	phosphorusMolEntity		chebi_16076	chalcogenMolEntity		chebi_15707	atLeast4Carbons		chebi_15485	sulfurMolEntity		chebi_16373	chebi_16373		chebi_15465	carboxylicEster		chebi_15465	carboxylicEster		chebi_15477	amine
			chebi_15665	atLeast3Carbons		chebi_15506	carbonMolEntity		chebi_16076	oxygenMolEntity		chebi_15707	atLeast5Carbons		chebi_15485	chalcogenMolEntity		chebi_16373	molecule		chebi_15465	amine		chebi_15465	amine		chebi_15477	unsaturated
			chebi_15665	atLeast4Carbons		chebi_15506	notHydroCarbon		chebi_16076	carbonMolEntity		chebi_15707	polyatomic		chebi_15485	oxygenMolEntity		chebi_16373	chalcogenMolEntity		chebi_15465	unsaturated		chebi_15465	unsaturated		chebi_15477	heteroOrganic
			chebi_15665	atLeast5Carbons		chebi_15506	notHaloHydroCarbon		chebi_16076	hydrogenMolEntity		chebi_15707	carboxylicAcid		chebi_15485	pnictogenMolEntity		chebi_16373	oxygenMolEntity		chebi_15465	heteroOrganic		chebi_15465	heteroOrganic		chebi_15479	chebi_15479
			chebi_15665	polyatomic		chebi_15506	atLeast2Carbons		chebi_16076	notHydroCarbon		chebi_15707	exactly1CarboxyGroup		chebi_15485	phosphorusMolEntity		chebi_16373	carbonMolEntity		chebi_15463	chebi_15463		chebi_15463	chebi_15463		chebi_15479	molecule
			chebi_15665	hasBenzeneRing		chebi_15506	atLeast3Carbons		chebi_16076	notHaloHydroCarbon		chebi_15707	carboxylicEster		chebi_15485	carbonMolEntity		chebi_16373	notHydroCarbon		chebi_15463	molecule		chebi_15463	molecule		chebi_15479	sulfurMolEntity
			chebi_15665	unsaturated		chebi_15506	atLeast4Carbons		chebi_16076	atLeast2Carbons		chebi_15707	hasBenzeneRing		chebi_15485	notHydroCarbon		chebi_16373	notHaloHydroCarbon		chebi_15463	sulfurMolEntity		chebi_15463	sulfurMolEntity		chebi_15479	chalcogenMolEntity
			chebi_15665	heteroOrganic		chebi_15506	atLeast5Carbons		chebi_16076	atLeast3Carbons		chebi_15707	ketone		chebi_15485	notHaloHydroCarbon		chebi_16373	atLeast2Carbons		chebi_15463	chalcogenMolEntity		chebi_15463	chalcogenMolEntity		chebi_15479	oxygenMolEntity
			chebi_15664	chebi_15664		chebi_15506	polyatomic		chebi_16076	atLeast4Carbons		chebi_15707	unsaturated		chebi_15485	atLeast2Carbons		chebi_16373	atLeast3Carbons		chebi_15463	oxygenMolEntity		chebi_15463	oxygenMolEntity		chebi_15479	pnictogenMolEntity
			chebi_15664	molecule		chebi_15506	amine		chebi_16076	atLeast5Carbons		chebi_15707	heteroOrganic		chebi_15485	atLeast3Carbons		chebi_16373	atLeast4Carbons		chebi_15463	pnictogenMolEntity		chebi_15463	pnictogenMolEntity		chebi_15479	phosphorusMolEntity
			chebi_15664	chalcogenMolEntity		chebi_15506	ketone		chebi_16076	polyatomic		chebi_15709	chebi_15709		chebi_15485	atLeast4Carbons		chebi_16373	atLeast5Carbons		chebi_15463	phosphorusMolEntity		chebi_15463	phosphorusMolEntity		chebi_15479	carbonMolEntity
			chebi_15664	oxygenMolEntity		chebi_15506	unsaturated		chebi_16076	ketone		chebi_15709	molecule		chebi_15485	atLeast5Carbons		chebi_16373	polyatomic		chebi_15463	carbonMolEntity		chebi_15463	carbonMolEntity		chebi_15479	notHydroCarbon
			chebi_15664	pnictogenMolEntity		chebi_15506	heteroOrganic		chebi_16076	unsaturated		chebi_15709	chalcogenMolEntity		chebi_15485	polyatomic		chebi_16373	carboxylicAcid		chebi_15463	hydrogenMolEntity		chebi_15463	hydrogenMolEntity		chebi_15479	notHaloHydroCarbon
			chebi_15664	phosphorusMolEntity		chebi_15503	chebi_15503		chebi_16076	heteroOrganic		chebi_15709	oxygenMolEntity		chebi_15485	carboxylicAcid		chebi_16373	exactly1CarboxyGroup		chebi_15463	notHydroCarbon		chebi_15463	notHydroCarbon		chebi_15479	atLeast2Carbons
			chebi_15664	carbonMolEntity		chebi_15503	molecule		chebi_12387	chebi_12387		chebi_15709	carbonMolEntity		chebi_15485	exactly1CarboxyGroup		chebi_16373	carboxylicEster		chebi_15463	notHaloHydroCarbon		chebi_15463	notHaloHydroCarbon		chebi_15479	atLeast3Carbons
			chebi_15664	notHydroCarbon		chebi_15503	sulfurMolEntity		chebi_12387	molecule		chebi_15709	notHydroCarbon		chebi_15485	carboxylicEster		chebi_16373	unsaturated		chebi_15463	atLeast2Carbons		chebi_15463	atLeast2Carbons		chebi_15479	atLeast4Carbons
			chebi_15664	notHaloHydroCarbon		chebi_15503	chalcogenMolEntity		chebi_12387	chalcogenMolEntity		chebi_15709	notHaloHydroCarbon		chebi_15485	amine		chebi_16373	heteroOrganic		chebi_15463	atLeast3Carbons		chebi_15463	atLeast3Carbons		chebi_15479	atLeast5Carbons
			chebi_15664	atLeast2Carbons		chebi_15503	oxygenMolEntity		chebi_12387	oxygenMolEntity		chebi_15709	atLeast2Carbons		chebi_15485	unsaturated		chebi_16166	chebi_16166		chebi_15463	atLeast4Carbons		chebi_15463	atLeast4Carbons		chebi_15479	polyatomic
			chebi_15664	atLeast3Carbons		chebi_15503	pnictogenMolEntity		chebi_12387	pnictogenMolEntity		chebi_15709	atLeast3Carbons		chebi_15485	heteroOrganic		chebi_16166	molecule		chebi_15463	atLeast5Carbons		chebi_15463	atLeast5Carbons		chebi_15479	amine
			chebi_15664	atLeast4Carbons		chebi_15503	phosphorusMolEntity		chebi_12387	phosphorusMolEntity		chebi_15709	atLeast4Carbons		chebi_15484	chebi_15484		chebi_16166	chalcogenMolEntity		chebi_15463	polyatomic		chebi_15463	polyatomic		chebi_15479	unsaturated
			chebi_15664	atLeast5Carbons		chebi_15503	carbonMolEntity		chebi_12387	carbonMolEntity		chebi_15709	atLeast5Carbons		chebi_15484	molecule		chebi_16166	oxygenMolEntity		chebi_15463	hasBenzeneRing		chebi_15463	hasBenzeneRing		chebi_15479	heteroOrganic
			chebi_15664	polyatomic		chebi_15503	hydrogenMolEntity		chebi_12387	notHydroCarbon		chebi_15709	polyatomic		chebi_15484	sulfurMolEntity		chebi_16166	carbonMolEntity		chebi_15463	amine		chebi_15463	amine		chebi_16713	chebi_16713
			chebi_15664	unsaturated		chebi_15503	notHydroCarbon		chebi_12387	notHaloHydroCarbon		chebi_15709	carboxylicEster		chebi_15484	chalcogenMolEntity		chebi_16166	notHydroCarbon		chebi_15463	unsaturated		chebi_15463	unsaturated		chebi_16713	molecule
			chebi_15664	heteroOrganic		chebi_15503	notHaloHydroCarbon		chebi_12387	atLeast2Carbons		chebi_15709	hasBenzeneRing		chebi_15484	oxygenMolEntity		chebi_16166	notHaloHydroCarbon		chebi_15463	heteroOrganic		chebi_15463	heteroOrganic		chebi_16713	chalcogenMolEntity
			chebi_15520	chebi_15520		chebi_15503	atLeast2Carbons		chebi_12387	atLeast3Carbons		chebi_15709	unsaturated		chebi_15484	pnictogenMolEntity		chebi_16166	atLeast2Carbons		chebi_16302	chebi_16302		chebi_16302	chebi_16302		chebi_16713	oxygenMolEntity
			chebi_15520	molecule		chebi_15503	atLeast3Carbons		chebi_12387	atLeast4Carbons		chebi_15709	heteroOrganic		chebi_15484	phosphorusMolEntity		chebi_16166	atLeast3Carbons		chebi_16302	molecule		chebi_16302	molecule		chebi_16713	carbonMolEntity
			chebi_15520	sulfurMolEntity		chebi_15503	atLeast4Carbons		chebi_12387	atLeast5Carbons		chebi_15448	chebi_15448		chebi_15484	carbonMolEntity		chebi_16166	atLeast4Carbons		chebi_16302	chalcogenMolEntity		chebi_16302	chalcogenMolEntity		chebi_16713	notHydroCarbon
			chebi_15520	chalcogenMolEntity		chebi_15503	atLeast5Carbons		chebi_12387	polyatomic		chebi_15448	molecule		chebi_15484	notHydroCarbon		chebi_16166	atLeast5Carbons		chebi_16302	oxygenMolEntity		chebi_16302	oxygenMolEntity		chebi_16713	notHaloHydroCarbon
			chebi_15520	oxygenMolEntity		chebi_15503	polyatomic		chebi_12387	saturated		chebi_15448	sulfurMolEntity		chebi_15484	notHaloHydroCarbon		chebi_16166	polyatomic		chebi_16302	carbonMolEntity		chebi_16302	carbonMolEntity		chebi_16713	atLeast2Carbons
			chebi_15520	pnictogenMolEntity		chebi_15503	carboxylicAcid		chebi_12387	heteroOrganic		chebi_15448	chalcogenMolEntity		chebi_15484	atLeast2Carbons		chebi_16166	carboxylicAcid		chebi_16302	notHydroCarbon		chebi_16302	notHydroCarbon		chebi_16713	atLeast3Carbons
			chebi_15520	phosphorusMolEntity		chebi_15503	exactly1CarboxyGroup		chebi_16715	chebi_16715		chebi_15448	oxygenMolEntity		chebi_15484	atLeast3Carbons		chebi_16166	atLeast2CarboxyGroups		chebi_16302	notHaloHydroCarbon		chebi_16302	notHaloHydroCarbon		chebi_16713	atLeast4Carbons
			chebi_15520	carbonMolEntity		chebi_15503	carboxylicEster		chebi_16715	molecule		chebi_15448	pnictogenMolEntity		chebi_15484	atLeast4Carbons		chebi_16166	atLeast3CarboxyGroups		chebi_16302	atLeast2Carbons		chebi_16302	atLeast2Carbons		chebi_16713	atLeast5Carbons
			chebi_15520	notHydroCarbon		chebi_15503	amine		chebi_16715	chalcogenMolEntity		chebi_15448	phosphorusMolEntity		chebi_15484	atLeast5Carbons		chebi_16166	carboxylicEster		chebi_16302	atLeast3Carbons		chebi_16302	atLeast3Carbons		chebi_16713	polyatomic
			chebi_15520	notHaloHydroCarbon		chebi_15503	unsaturated		chebi_16715	oxygenMolEntity		chebi_15448	carbonMolEntity		chebi_15484	polyatomic		chebi_16166	hasBenzeneRing		chebi_16302	atLeast4Carbons		chebi_16302	atLeast4Carbons		chebi_16713	unsaturated
			chebi_15520	atLeast2Carbons		chebi_15503	heteroOrganic		chebi_16715	carbonMolEntity		chebi_15448	notHydroCarbon		chebi_15484	hasBenzeneRing		chebi_16166	unsaturated		chebi_16302	atLeast5Carbons		chebi_16302	atLeast5Carbons		chebi_16713	heteroOrganic
			chebi_15520	atLeast3Carbons		chebi_16027	chebi_16027		chebi_16715	notHydroCarbon		chebi_15448	notHaloHydroCarbon		chebi_15484	amine		chebi_16166	heteroOrganic		chebi_16302	polyatomic		chebi_16302	polyatomic		chebi_16716	chebi_16716
			chebi_15520	atLeast4Carbons		chebi_16027	molecule		chebi_16715	notHaloHydroCarbon		chebi_15448	atLeast2Carbons		chebi_15484	unsaturated		chebi_14157	chebi_14157		chebi_16302	unsaturated		chebi_16302	unsaturated		chebi_16716	molecule
			chebi_15520	atLeast5Carbons		chebi_16027	chalcogenMolEntity		chebi_16715	atLeast2Carbons		chebi_15448	atLeast3Carbons		chebi_15484	heteroOrganic		chebi_14157	molecule		chebi_16302	heteroOrganic		chebi_16302	heteroOrganic		chebi_16716	carbonMolEntity
			chebi_15520	polyatomic		chebi_16027	oxygenMolEntity		chebi_16715	atLeast3Carbons		chebi_15448	atLeast4Carbons		chebi_16347	chebi_16347		chebi_14157	chalcogenMolEntity		chebi_10545	chebi_10545		chebi_10545	chebi_10545		chebi_16716	hydroCarbon
			chebi_15520	amine		chebi_16027	pnictogenMolEntity		chebi_16715	atLeast4Carbons		chebi_15448	atLeast5Carbons		chebi_16347	molecule		chebi_14157	oxygenMolEntity		chebi_10545	molecule		chebi_10545	molecule		chebi_16716	atLeast2Carbons
			chebi_15520	unsaturated		chebi_16027	phosphorusMolEntity		chebi_16715	atLeast5Carbons		chebi_15448	polyatomic		chebi_16347	chalcogenMolEntity		chebi_14157	carbonMolEntity		chebi_10545	inorganic		chebi_10545	inorganic		chebi_16716	atLeast3Carbons
			chebi_15520	heteroOrganic		chebi_16027	carbonMolEntity		chebi_16715	polyatomic		chebi_15448	amine		chebi_16347	oxygenMolEntity		chebi_14157	notHydroCarbon		chebi_10545	notHydroCarbon		chebi_10545	notHydroCarbon		chebi_16716	atLeast4Carbons
			chebi_15723	chebi_15723		chebi_16027	notHydroCarbon		chebi_16715	ketone		chebi_15448	unsaturated		chebi_16347	carbonMolEntity		chebi_14157	notHaloHydroCarbon		chebi_10545	notHaloHydroCarbon		chebi_10545	notHaloHydroCarbon		chebi_16716	atLeast5Carbons
			chebi_15723	molecule		chebi_16027	notHaloHydroCarbon		chebi_16715	saturated		chebi_15448	heteroOrganic		chebi_16347	notHydroCarbon		chebi_14157	atLeast2Carbons		chebi_10545	monoatomic		chebi_10545	monoatomic		chebi_16716	polyatomic
			chebi_15723	chalcogenMolEntity		chebi_16027	atLeast2Carbons		chebi_16715	heteroOrganic		chebi_15723	chebi_15723		chebi_16347	notHaloHydroCarbon		chebi_14157	atLeast3Carbons		chebi_15468	chebi_15468		chebi_15468	chebi_15468		chebi_16716	hasBenzeneRing
			chebi_15723	oxygenMolEntity		chebi_16027	atLeast3Carbons		chebi_15075	chebi_15075		chebi_15723	molecule		chebi_16347	atLeast2Carbons		chebi_14157	atLeast4Carbons		chebi_15468	molecule		chebi_15468	molecule		chebi_16716	unsaturated
			chebi_15723	carbonMolEntity		chebi_16027	atLeast4Carbons		chebi_15075	molecule		chebi_15723	chalcogenMolEntity		chebi_16347	atLeast3Carbons		chebi_14157	atLeast5Carbons		chebi_15468	sulfurMolEntity		chebi_15468	sulfurMolEntity		chebi_16715	chebi_16715
			chebi_15723	notHydroCarbon		chebi_16027	atLeast5Carbons		chebi_15075	seleniumMolEntity		chebi_15723	oxygenMolEntity		chebi_16347	atLeast4Carbons		chebi_14157	polyatomic		chebi_15468	chalcogenMolEntity		chebi_15468	chalcogenMolEntity		chebi_16715	molecule
			chebi_15723	notHaloHydroCarbon		chebi_16027	polyatomic		chebi_15075	chalcogenMolEntity		chebi_15723	carbonMolEntity		chebi_16347	atLeast5Carbons		chebi_14157	hasBenzeneRing		chebi_15468	oxygenMolEntity		chebi_15468	oxygenMolEntity		chebi_16715	chalcogenMolEntity
			chebi_15723	atLeast2Carbons		chebi_16027	amine		chebi_15075	oxygenMolEntity		chebi_15723	notHydroCarbon		chebi_16347	polyatomic		chebi_14157	unsaturated		chebi_15468	pnictogenMolEntity		chebi_15468	pnictogenMolEntity		chebi_16715	oxygenMolEntity
			chebi_15723	atLeast3Carbons		chebi_16027	unsaturated		chebi_15075	inorganic		chebi_15723	notHaloHydroCarbon		chebi_16347	carboxylicEster		chebi_14157	heteroOrganic		chebi_15468	phosphorusMolEntity		chebi_15468	phosphorusMolEntity		chebi_16715	carbonMolEntity
			chebi_15723	atLeast4Carbons		chebi_16027	heteroOrganic		chebi_15075	notHydroCarbon		chebi_15723	atLeast2Carbons		chebi_16347	saturated		chebi_16168	chebi_16168		chebi_15468	carbonMolEntity		chebi_15468	carbonMolEntity		chebi_16715	notHydroCarbon
			chebi_15723	atLeast5Carbons		chebi_15412	chebi_15412		chebi_15075	notHaloHydroCarbon		chebi_15723	atLeast3Carbons		chebi_16347	heteroOrganic		chebi_16168	molecule		chebi_15468	notHydroCarbon		chebi_15468	notHydroCarbon		chebi_16715	notHaloHydroCarbon
			chebi_15723	polyatomic		chebi_15412	molecule		chebi_15075	polyatomic		chebi_15723	atLeast4Carbons		chebi_15347	chebi_15347		chebi_16168	chalcogenMolEntity		chebi_15468	notHaloHydroCarbon		chebi_15468	notHaloHydroCarbon		chebi_16715	atLeast2Carbons
			chebi_15723	carboxylicEster		chebi_15412	chalcogenMolEntity		chebi_15465	chebi_15465		chebi_15723	atLeast5Carbons		chebi_15347	molecule		chebi_16168	oxygenMolEntity		chebi_15468	atLeast2Carbons		chebi_15468	atLeast2Carbons		chebi_16715	atLeast3Carbons
			chebi_15723	hasBenzeneRing		chebi_15412	oxygenMolEntity		chebi_15465	molecule		chebi_15723	polyatomic		chebi_15347	chalcogenMolEntity		chebi_16168	carbonMolEntity		chebi_15468	atLeast3Carbons		chebi_15468	atLeast3Carbons		chebi_16715	atLeast4Carbons
			chebi_15723	unsaturated		chebi_15412	carbonMolEntity		chebi_15465	sulfurMolEntity		chebi_15723	carboxylicEster		chebi_15347	oxygenMolEntity		chebi_16168	notHydroCarbon		chebi_15468	atLeast4Carbons		chebi_15468	atLeast4Carbons		chebi_16715	atLeast5Carbons
			chebi_15723	heteroOrganic		chebi_15412	notHydroCarbon		chebi_15465	chalcogenMolEntity		chebi_15723	hasBenzeneRing		chebi_15347	carbonMolEntity		chebi_16168	notHaloHydroCarbon		chebi_15468	atLeast5Carbons		chebi_15468	atLeast5Carbons		chebi_16715	polyatomic
			chebi_15522	chebi_15522		chebi_15412	notHaloHydroCarbon		chebi_15465	oxygenMolEntity		chebi_15723	unsaturated		chebi_15347	notHydroCarbon		chebi_16168	atLeast2Carbons		chebi_15468	polyatomic		chebi_15468	polyatomic		chebi_16715	ketone
			chebi_15522	molecule		chebi_15412	atLeast2Carbons		chebi_15465	pnictogenMolEntity		chebi_15723	heteroOrganic		chebi_15347	notHaloHydroCarbon		chebi_16168	atLeast3Carbons		chebi_15468	amine		chebi_15468	amine		chebi_16715	saturated
			chebi_15522	sulfurMolEntity		chebi_15412	atLeast3Carbons		chebi_15465	phosphorusMolEntity		chebi_15724	chebi_15724		chebi_15347	atLeast2Carbons		chebi_16168	atLeast4Carbons		chebi_15468	unsaturated		chebi_15468	unsaturated		chebi_16715	heteroOrganic
			chebi_15522	chalcogenMolEntity		chebi_15412	exactly3Carbons		chebi_15465	carbonMolEntity		chebi_15724	molecule		chebi_15347	atLeast3Carbons		chebi_16168	atLeast5Carbons		chebi_15468	heteroOrganic		chebi_15468	heteroOrganic		chebi_11946	chebi_11946
			chebi_15522	oxygenMolEntity		chebi_15412	polyatomic		chebi_15465	notHydroCarbon		chebi_15724	chalcogenMolEntity		chebi_15347	exactly3Carbons		chebi_16168	polyatomic		chebi_15467	chebi_15467		chebi_15467	chebi_15467		chebi_11946	molecule
			chebi_15522	pnictogenMolEntity		chebi_15412	carboxylicAcid		chebi_15465	notHaloHydroCarbon		chebi_15724	oxygenMolEntity		chebi_15347	polyatomic		chebi_16168	carboxylicAcid		chebi_15467	molecule		chebi_15467	molecule		chebi_11946	chalcogenMolEntity
			chebi_15522	phosphorusMolEntity		chebi_15412	exactly1CarboxyGroup		chebi_15465	atLeast2Carbons		chebi_15724	carbonMolEntity		chebi_15347	ketone		chebi_16168	exactly1CarboxyGroup		chebi_15467	sulfurMolEntity		chebi_15467	sulfurMolEntity		chebi_11946	oxygenMolEntity
			chebi_15522	carbonMolEntity		chebi_15412	carboxylicEster		chebi_15465	atLeast3Carbons		chebi_15724	notHydroCarbon		chebi_15347	saturated		chebi_16168	carboxylicEster		chebi_15467	chalcogenMolEntity		chebi_15467	chalcogenMolEntity		chebi_11946	carbonMolEntity
			chebi_15522	hydrogenMolEntity		chebi_15412	saturated		chebi_15465	atLeast4Carbons		chebi_15724	notHaloHydroCarbon		chebi_15347	heteroOrganic		chebi_16168	unsaturated		chebi_15467	oxygenMolEntity		chebi_15467	oxygenMolEntity		chebi_11946	hydrogenMolEntity
			chebi_15522	notHydroCarbon		chebi_15412	heteroOrganic		chebi_15465	atLeast5Carbons		chebi_15724	atLeast2Carbons		chebi_15481	chebi_15481		chebi_16168	heteroOrganic		chebi_15467	pnictogenMolEntity		chebi_15467	pnictogenMolEntity		chebi_11946	notHydroCarbon
			chebi_15522	notHaloHydroCarbon		chebi_15413	chebi_15413		chebi_15465	polyatomic		chebi_15724	atLeast3Carbons		chebi_15481	molecule		chebi_15604	chebi_15604		chebi_15467	phosphorusMolEntity		chebi_15467	phosphorusMolEntity		chebi_11946	notHaloHydroCarbon
			chebi_15522	atLeast2Carbons		chebi_15413	molecule		chebi_15465	carboxylicAcid		chebi_15724	exactly3Carbons		chebi_15481	sulfurMolEntity		chebi_15604	molecule		chebi_15467	carbonMolEntity		chebi_15467	carbonMolEntity		chebi_11946	atLeast2Carbons
			chebi_15522	atLeast3Carbons		chebi_15413	chalcogenMolEntity		chebi_15465	exactly1CarboxyGroup		chebi_15724	polyatomic		chebi_15481	chalcogenMolEntity		chebi_15604	chalcogenMolEntity		chebi_15467	notHydroCarbon		chebi_15467	notHydroCarbon		chebi_11946	atLeast3Carbons
			chebi_15522	atLeast4Carbons		chebi_15413	oxygenMolEntity		chebi_15465	carboxylicEster		chebi_15724	saturated		chebi_15481	oxygenMolEntity		chebi_15604	oxygenMolEntity		chebi_15467	notHaloHydroCarbon		chebi_15467	notHaloHydroCarbon		chebi_11946	atLeast4Carbons
			chebi_15522	atLeast5Carbons		chebi_15413	carbonMolEntity		chebi_15465	amine		chebi_15724	heteroOrganic		chebi_15481	pnictogenMolEntity		chebi_15604	carbonMolEntity		chebi_15467	atLeast2Carbons		chebi_15467	atLeast2Carbons		chebi_11946	atLeast5Carbons
			chebi_15522	polyatomic		chebi_15413	notHydroCarbon		chebi_15465	unsaturated		chebi_15864	chebi_15864		chebi_15481	phosphorusMolEntity		chebi_15604	notHydroCarbon		chebi_15467	atLeast3Carbons		chebi_15467	atLeast3Carbons		chebi_11946	polyatomic
			chebi_15522	amine		chebi_15413	notHaloHydroCarbon		chebi_15465	heteroOrganic		chebi_15864	molecule		chebi_15481	carbonMolEntity		chebi_15604	notHaloHydroCarbon		chebi_15467	atLeast4Carbons		chebi_15467	atLeast4Carbons		chebi_11946	carboxylicEster
			chebi_15522	unsaturated		chebi_15413	atLeast2Carbons		chebi_15826	chebi_15826		chebi_15864	chalcogenMolEntity		chebi_15481	notHydroCarbon		chebi_15604	atLeast2Carbons		chebi_15467	atLeast5Carbons		chebi_15467	atLeast5Carbons		chebi_11946	unsaturated
			chebi_15522	heteroOrganic		chebi_15413	atLeast3Carbons		chebi_15826	molecule		chebi_15864	oxygenMolEntity		chebi_15481	notHaloHydroCarbon		chebi_15604	atLeast3Carbons		chebi_15467	polyatomic		chebi_15467	polyatomic		chebi_11946	heteroOrganic
			chebi_15660	chebi_15660		chebi_15413	atLeast4Carbons		chebi_15826	chalcogenMolEntity		chebi_15864	carbonMolEntity		chebi_15481	atLeast2Carbons		chebi_15604	atLeast4Carbons		chebi_15467	carboxylicAcid		chebi_15467	carboxylicAcid		chebi_15465	chebi_15465
			chebi_15660	molecule		chebi_15413	atLeast5Carbons		chebi_15826	oxygenMolEntity		chebi_15864	notHydroCarbon		chebi_15481	atLeast3Carbons		chebi_15604	atLeast5Carbons		chebi_15467	exactly1CarboxyGroup		chebi_15467	exactly1CarboxyGroup		chebi_15465	molecule
			chebi_15660	chalcogenMolEntity		chebi_15413	polyatomic		chebi_15826	carbonMolEntity		chebi_15864	notHaloHydroCarbon		chebi_15481	atLeast4Carbons		chebi_15604	polyatomic		chebi_15467	carboxylicEster		chebi_15467	carboxylicEster		chebi_15465	sulfurMolEntity
			chebi_15660	oxygenMolEntity		chebi_15413	hasBenzeneRing		chebi_15826	hydrogenMolEntity		chebi_15864	atLeast2Carbons		chebi_15481	atLeast5Carbons		chebi_15604	carboxylicAcid		chebi_15467	amine		chebi_15467	amine		chebi_15465	chalcogenMolEntity
			chebi_15660	carbonMolEntity		chebi_15413	ketone		chebi_15826	notHydroCarbon		chebi_15864	atLeast3Carbons		chebi_15481	polyatomic		chebi_15604	exactly1CarboxyGroup		chebi_15467	unsaturated		chebi_15467	unsaturated		chebi_15465	oxygenMolEntity
			chebi_15660	notHydroCarbon		chebi_15413	unsaturated		chebi_15826	notHaloHydroCarbon		chebi_15864	atLeast4Carbons		chebi_15481	amine		chebi_15604	carboxylicEster		chebi_15467	heteroOrganic		chebi_15467	heteroOrganic		chebi_15465	pnictogenMolEntity
			chebi_15660	notHaloHydroCarbon		chebi_15413	heteroOrganic		chebi_15826	atLeast2Carbons		chebi_15864	atLeast5Carbons		chebi_15481	unsaturated		chebi_15604	saturated		chebi_15466	chebi_15466		chebi_15466	chebi_15466		chebi_15465	phosphorusMolEntity
			chebi_15660	atLeast2Carbons		chebi_15789	chebi_15789		chebi_15826	atLeast3Carbons		chebi_15864	polyatomic		chebi_15481	heteroOrganic		chebi_15604	heteroOrganic		chebi_15466	molecule		chebi_15466	molecule		chebi_15465	carbonMolEntity
			chebi_15660	atLeast3Carbons		chebi_15789	molecule		chebi_15826	atLeast4Carbons		chebi_15864	hasBenzeneRing		chebi_15440	chebi_15440		chebi_15605	chebi_15605		chebi_15466	sulfurMolEntity		chebi_15466	sulfurMolEntity		chebi_15465	notHydroCarbon
			chebi_15660	atLeast4Carbons		chebi_15789	chalcogenMolEntity		chebi_15826	atLeast5Carbons		chebi_15864	ketone		chebi_15440	molecule		chebi_15605	molecule		chebi_15466	chalcogenMolEntity		chebi_15466	chalcogenMolEntity		chebi_15465	notHaloHydroCarbon
			chebi_15660	atLeast5Carbons		chebi_15789	oxygenMolEntity		chebi_15826	polyatomic		chebi_15864	unsaturated		chebi_15440	carbonMolEntity		chebi_15605	chalcogenMolEntity		chebi_15466	oxygenMolEntity		chebi_15466	oxygenMolEntity		chebi_15465	atLeast2Carbons
			chebi_15660	polyatomic		chebi_15789	carbonMolEntity		chebi_15826	ketone		chebi_15864	heteroOrganic		chebi_15440	hydroCarbon		chebi_15605	oxygenMolEntity		chebi_15466	pnictogenMolEntity		chebi_15466	pnictogenMolEntity		chebi_15465	atLeast3Carbons
			chebi_15660	unsaturated		chebi_15789	notHydroCarbon		chebi_15826	unsaturated		chebi_15999	chebi_15999		chebi_15440	atLeast2Carbons		chebi_15605	carbonMolEntity		chebi_15466	phosphorusMolEntity		chebi_15466	phosphorusMolEntity		chebi_15465	atLeast4Carbons
			chebi_15660	heteroOrganic		chebi_15789	notHaloHydroCarbon		chebi_15826	heteroOrganic		chebi_15999	molecule		chebi_15440	atLeast3Carbons		chebi_15605	notHydroCarbon		chebi_15466	carbonMolEntity		chebi_15466	carbonMolEntity		chebi_15465	atLeast5Carbons
			chebi_15663	chebi_15663		chebi_15789	atLeast2Carbons		chebi_16327	chebi_16327		chebi_15999	chalcogenMolEntity		chebi_15440	atLeast4Carbons		chebi_15605	notHaloHydroCarbon		chebi_15466	notHydroCarbon		chebi_15466	notHydroCarbon		chebi_15465	polyatomic
			chebi_15663	molecule		chebi_15789	atLeast3Carbons		chebi_16327	molecule		chebi_15999	oxygenMolEntity		chebi_15440	atLeast5Carbons		chebi_15605	atLeast2Carbons		chebi_15466	notHaloHydroCarbon		chebi_15466	notHaloHydroCarbon		chebi_15465	carboxylicAcid
			chebi_15663	chalcogenMolEntity		chebi_15789	atLeast4Carbons		chebi_16327	chalcogenMolEntity		chebi_15999	carbonMolEntity		chebi_15440	polyatomic		chebi_15605	atLeast3Carbons		chebi_15466	atLeast2Carbons		chebi_15466	atLeast2Carbons		chebi_15465	exactly1CarboxyGroup
			chebi_15663	oxygenMolEntity		chebi_15789	atLeast5Carbons		chebi_16327	oxygenMolEntity		chebi_15999	notHydroCarbon		chebi_15440	unsaturated		chebi_15605	atLeast4Carbons		chebi_15466	atLeast3Carbons		chebi_15466	atLeast3Carbons		chebi_15465	carboxylicEster
			chebi_15663	carbonMolEntity		chebi_15789	polyatomic		chebi_16327	carbonMolEntity		chebi_15999	notHaloHydroCarbon		chebi_15344	chebi_15344		chebi_15605	atLeast5Carbons		chebi_15466	atLeast4Carbons		chebi_15466	atLeast4Carbons		chebi_15465	amine
			chebi_15663	notHydroCarbon		chebi_15789	hasBenzeneRing		chebi_16327	notHydroCarbon		chebi_15999	atLeast2Carbons		chebi_15344	molecule		chebi_15605	polyatomic		chebi_15466	atLeast5Carbons		chebi_15466	atLeast5Carbons		chebi_15465	unsaturated
			chebi_15663	notHaloHydroCarbon		chebi_15789	ketone		chebi_16327	notHaloHydroCarbon		chebi_15999	atLeast3Carbons		chebi_15344	chalcogenMolEntity		chebi_15605	hasBenzeneRing		chebi_15466	polyatomic		chebi_15466	polyatomic		chebi_15465	heteroOrganic
			chebi_15663	atLeast2Carbons		chebi_15789	unsaturated		chebi_16327	atLeast2Carbons		chebi_15999	atLeast4Carbons		chebi_15344	oxygenMolEntity		chebi_15605	unsaturated		chebi_15466	carboxylicAcid		chebi_15466	carboxylicAcid		chebi_15463	chebi_15463
			chebi_15663	atLeast3Carbons		chebi_15789	heteroOrganic		chebi_16327	atLeast3Carbons		chebi_15999	atLeast5Carbons		chebi_15344	carbonMolEntity		chebi_15605	heteroOrganic		chebi_15466	exactly1CarboxyGroup		chebi_15466	exactly1CarboxyGroup		chebi_15463	molecule
			chebi_15663	atLeast4Carbons		chebi_16166	chebi_16166		chebi_16327	atLeast4Carbons		chebi_15999	polyatomic		chebi_15344	notHydroCarbon		chebi_16164	chebi_16164		chebi_15466	carboxylicEster		chebi_15466	carboxylicEster		chebi_15463	sulfurMolEntity
			chebi_15663	atLeast5Carbons		chebi_16166	molecule		chebi_16327	exactly4Carbons		chebi_15999	carboxylicAcid		chebi_15344	notHaloHydroCarbon		chebi_16164	molecule		chebi_15466	amine		chebi_15466	amine		chebi_15463	chalcogenMolEntity
			chebi_15663	polyatomic		chebi_16166	chalcogenMolEntity		chebi_16327	polyatomic		chebi_15999	exactly1CarboxyGroup		chebi_15344	atLeast2Carbons		chebi_16164	chalcogenMolEntity		chebi_15466	unsaturated		chebi_15466	unsaturated		chebi_15463	oxygenMolEntity
			chebi_15663	carboxylicAcid		chebi_16166	oxygenMolEntity		chebi_16327	carboxylicAcid		chebi_15999	carboxylicEster		chebi_15344	atLeast3Carbons		chebi_16164	oxygenMolEntity		chebi_15466	heteroOrganic		chebi_15466	heteroOrganic		chebi_15463	pnictogenMolEntity
			chebi_15663	atLeast2CarboxyGroups		chebi_16166	carbonMolEntity		chebi_16327	exactly1CarboxyGroup		chebi_15999	hasBenzeneRing		chebi_15344	atLeast4Carbons		chebi_16164	carbonMolEntity		chebi_29777	chebi_29777		chebi_29777	chebi_29777		chebi_15463	phosphorusMolEntity
			chebi_15663	exactly2CarboxyGroups		chebi_16166	notHydroCarbon		chebi_16327	carboxylicEster		chebi_15999	ketone		chebi_15344	exactly4Carbons		chebi_16164	notHydroCarbon		chebi_29777	molecule		chebi_29777	molecule		chebi_15463	carbonMolEntity
			chebi_15663	carboxylicEster		chebi_16166	notHaloHydroCarbon		chebi_16327	ketone		chebi_15999	unsaturated		chebi_15344	polyatomic		chebi_16164	notHaloHydroCarbon		chebi_29777	seleniumMolEntity		chebi_29777	seleniumMolEntity		chebi_15463	hydrogenMolEntity
			chebi_15663	unsaturated		chebi_16166	atLeast2Carbons		chebi_16327	saturated		chebi_15999	heteroOrganic		chebi_15344	carboxylicAcid		chebi_16164	atLeast2Carbons		chebi_29777	chalcogenMolEntity		chebi_29777	chalcogenMolEntity		chebi_15463	notHydroCarbon
			chebi_15663	heteroOrganic		chebi_16166	atLeast3Carbons		chebi_16327	heteroOrganic		chebi_15474	chebi_15474		chebi_15344	exactly1CarboxyGroup		chebi_16164	atLeast3Carbons		chebi_29777	carbonMolEntity		chebi_29777	carbonMolEntity		chebi_15463	notHaloHydroCarbon
			chebi_15335	chebi_15335		chebi_16166	atLeast4Carbons		chebi_16072	chebi_16072		chebi_15474	molecule		chebi_15344	carboxylicEster		chebi_16164	atLeast4Carbons		chebi_29777	notHydroCarbon		chebi_29777	notHydroCarbon		chebi_15463	atLeast2Carbons
			chebi_15335	molecule		chebi_16166	atLeast5Carbons		chebi_16072	molecule		chebi_15474	sulfurMolEntity		chebi_15344	ketone		chebi_16164	atLeast5Carbons		chebi_29777	notHaloHydroCarbon		chebi_29777	notHaloHydroCarbon		chebi_15463	atLeast3Carbons
			chebi_15335	chalcogenMolEntity		chebi_16166	polyatomic		chebi_16072	chalcogenMolEntity		chebi_15474	chalcogenMolEntity		chebi_15344	saturated		chebi_16164	polyatomic		chebi_29777	exactly1Carbon		chebi_29777	exactly1Carbon		chebi_15463	atLeast4Carbons
			chebi_15335	oxygenMolEntity		chebi_16166	carboxylicAcid		chebi_16072	oxygenMolEntity		chebi_15474	oxygenMolEntity		chebi_15344	heteroOrganic		chebi_16164	hasBenzeneRing		chebi_29777	polyatomic		chebi_29777	polyatomic		chebi_15463	atLeast5Carbons
			chebi_15335	carbonMolEntity		chebi_16166	atLeast2CarboxyGroups		chebi_16072	carbonMolEntity		chebi_15474	pnictogenMolEntity		chebi_15343	chebi_15343		chebi_16164	unsaturated		chebi_29777	saturated		chebi_29777	saturated		chebi_15463	polyatomic
			chebi_15335	notHydroCarbon		chebi_16166	atLeast3CarboxyGroups		chebi_16072	notHydroCarbon		chebi_15474	phosphorusMolEntity		chebi_15343	molecule		chebi_16164	heteroOrganic		chebi_29777	heteroOrganic		chebi_29777	heteroOrganic		chebi_15463	hasBenzeneRing
			chebi_15335	notHaloHydroCarbon		chebi_16166	carboxylicEster		chebi_16072	notHaloHydroCarbon		chebi_15474	carbonMolEntity		chebi_15343	chalcogenMolEntity		chebi_11553	chebi_11553		chebi_11684	chebi_11684		chebi_11684	chebi_11684		chebi_15463	amine
			chebi_15335	atLeast2Carbons		chebi_16166	hasBenzeneRing		chebi_16072	atLeast2Carbons		chebi_15474	notHydroCarbon		chebi_15343	oxygenMolEntity		chebi_11553	molecule		chebi_11684	molecule		chebi_11684	molecule		chebi_15463	unsaturated
			chebi_15335	atLeast3Carbons		chebi_16166	unsaturated		chebi_16072	atLeast3Carbons		chebi_15474	notHaloHydroCarbon		chebi_15343	carbonMolEntity		chebi_11553	chalcogenMolEntity		chebi_11684	iodineMolEntity		chebi_11684	iodineMolEntity		chebi_15463	heteroOrganic
			chebi_15335	atLeast4Carbons		chebi_16166	heteroOrganic		chebi_16072	atLeast4Carbons		chebi_15474	atLeast2Carbons		chebi_15343	hydrogenMolEntity		chebi_11553	oxygenMolEntity		chebi_11684	halogenMolEntity		chebi_11684	halogenMolEntity		chebi_16308	chebi_16308
			chebi_15335	atLeast5Carbons		chebi_16020	chebi_16020		chebi_16072	exactly4Carbons		chebi_15474	atLeast3Carbons		chebi_15343	notHydroCarbon		chebi_11553	carbonMolEntity		chebi_11684	chalcogenMolEntity		chebi_11684	chalcogenMolEntity		chebi_16308	molecule
			chebi_15335	polyatomic		chebi_16020	molecule		chebi_16072	polyatomic		chebi_15474	atLeast4Carbons		chebi_15343	notHaloHydroCarbon		chebi_11553	notHydroCarbon		chebi_11684	oxygenMolEntity		chebi_11684	oxygenMolEntity		chebi_16308	chalcogenMolEntity
			chebi_15335	hasBenzeneRing		chebi_16020	chalcogenMolEntity		chebi_16072	unsaturated		chebi_15474	atLeast5Carbons		chebi_15343	atLeast2Carbons		chebi_11553	notHaloHydroCarbon		chebi_11684	carbonMolEntity		chebi_11684	carbonMolEntity		chebi_16308	oxygenMolEntity
			chebi_15335	ketone		chebi_16020	oxygenMolEntity		chebi_16072	heteroOrganic		chebi_15474	polyatomic		chebi_15343	exactly2Carbons		chebi_11553	atLeast2Carbons		chebi_11684	notHydroCarbon		chebi_11684	notHydroCarbon		chebi_16308	pnictogenMolEntity
			chebi_15335	unsaturated		chebi_16020	carbonMolEntity		chebi_15468	chebi_15468		chebi_15474	amine		chebi_15343	polyatomic		chebi_11553	atLeast3Carbons		chebi_11684	notHaloHydroCarbon		chebi_11684	notHaloHydroCarbon		chebi_16308	phosphorusMolEntity
			chebi_15335	heteroOrganic		chebi_16020	notHydroCarbon		chebi_15468	molecule		chebi_15474	unsaturated		chebi_15343	saturated		chebi_11553	atLeast4Carbons		chebi_11684	atLeast2Carbons		chebi_11684	atLeast2Carbons		chebi_16308	carbonMolEntity
			chebi_15470	chebi_15470		chebi_16020	notHaloHydroCarbon		chebi_15468	sulfurMolEntity		chebi_15474	heteroOrganic		chebi_15343	heteroOrganic		chebi_11553	atLeast5Carbons		chebi_11684	atLeast3Carbons		chebi_11684	atLeast3Carbons		chebi_16308	notHydroCarbon
			chebi_15470	molecule		chebi_16020	atLeast2Carbons		chebi_15468	chalcogenMolEntity		chebi_16453	chebi_16453		chebi_15342	chebi_15342		chebi_11553	polyatomic		chebi_11684	atLeast4Carbons		chebi_11684	atLeast4Carbons		chebi_16308	notHaloHydroCarbon
			chebi_15470	chlorineMolEntity		chebi_16020	atLeast3Carbons		chebi_15468	oxygenMolEntity		chebi_16453	molecule		chebi_15342	molecule		chebi_11553	carboxylicEster		chebi_11684	atLeast5Carbons		chebi_11684	atLeast5Carbons		chebi_16308	atLeast2Carbons
			chebi_15470	halogenMolEntity		chebi_16020	atLeast4Carbons		chebi_15468	pnictogenMolEntity		chebi_16453	chalcogenMolEntity		chebi_15342	chalcogenMolEntity		chebi_11553	ketone		chebi_11684	polyatomic		chebi_11684	polyatomic		chebi_16308	atLeast3Carbons
			chebi_15470	sulfurMolEntity		chebi_16020	atLeast5Carbons		chebi_15468	phosphorusMolEntity		chebi_16453	oxygenMolEntity		chebi_15342	oxygenMolEntity		chebi_11553	saturated		chebi_11684	carboxylicAcid		chebi_11684	carboxylicAcid		chebi_16308	atLeast4Carbons
			chebi_15470	chalcogenMolEntity		chebi_16020	polyatomic		chebi_15468	carbonMolEntity		chebi_16453	carbonMolEntity		chebi_15342	carbonMolEntity		chebi_11553	heteroOrganic		chebi_11684	exactly1CarboxyGroup		chebi_11684	exactly1CarboxyGroup		chebi_16308	atLeast5Carbons
			chebi_15470	oxygenMolEntity		chebi_16020	amine		chebi_15468	notHydroCarbon		chebi_16453	notHydroCarbon		chebi_15342	notHydroCarbon		chebi_15715	chebi_15715		chebi_11684	carboxylicEster		chebi_11684	carboxylicEster		chebi_16308	polyatomic
			chebi_15470	pnictogenMolEntity		chebi_16020	unsaturated		chebi_15468	notHaloHydroCarbon		chebi_16453	notHaloHydroCarbon		chebi_15342	notHaloHydroCarbon		chebi_15715	molecule		chebi_11684	hasBenzeneRing		chebi_11684	hasBenzeneRing		chebi_16308	saturated
			chebi_15470	phosphorusMolEntity		chebi_16020	heteroOrganic		chebi_15468	atLeast2Carbons		chebi_16453	atLeast2Carbons		chebi_15342	atLeast2Carbons		chebi_15715	chalcogenMolEntity		chebi_11684	unsaturated		chebi_11684	unsaturated		chebi_16308	heteroOrganic
			chebi_15470	carbonMolEntity		chebi_15604	chebi_15604		chebi_15468	atLeast3Carbons		chebi_16453	atLeast3Carbons		chebi_15342	atLeast3Carbons		chebi_15715	oxygenMolEntity		chebi_11684	heteroOrganic		chebi_11684	heteroOrganic		chebi_16302	chebi_16302
			chebi_15470	notHydroCarbon		chebi_15604	molecule		chebi_15468	atLeast4Carbons		chebi_16453	atLeast4Carbons		chebi_15342	atLeast4Carbons		chebi_15715	pnictogenMolEntity		chebi_15490	chebi_15490		chebi_15490	chebi_15490		chebi_16302	molecule
			chebi_15470	notHaloHydroCarbon		chebi_15604	chalcogenMolEntity		chebi_15468	atLeast5Carbons		chebi_16453	atLeast5Carbons		chebi_15342	atLeast5Carbons		chebi_15715	phosphorusMolEntity		chebi_15490	molecule		chebi_15490	molecule		chebi_16302	chalcogenMolEntity
			chebi_15470	atLeast2Carbons		chebi_15604	oxygenMolEntity		chebi_15468	polyatomic		chebi_16453	polyatomic		chebi_15342	polyatomic		chebi_15715	carbonMolEntity		chebi_15490	sulfurMolEntity		chebi_15490	sulfurMolEntity		chebi_16302	oxygenMolEntity
			chebi_15470	atLeast3Carbons		chebi_15604	carbonMolEntity		chebi_15468	amine		chebi_16453	carboxylicAcid		chebi_15342	hasBenzeneRing		chebi_15715	hydrogenMolEntity		chebi_15490	chalcogenMolEntity		chebi_15490	chalcogenMolEntity		chebi_16302	carbonMolEntity
			chebi_15470	atLeast4Carbons		chebi_15604	notHydroCarbon		chebi_15468	unsaturated		chebi_16453	exactly1CarboxyGroup		chebi_15342	ketone		chebi_15715	notHydroCarbon		chebi_15490	oxygenMolEntity		chebi_15490	oxygenMolEntity		chebi_16302	notHydroCarbon
			chebi_15470	atLeast5Carbons		chebi_15604	notHaloHydroCarbon		chebi_15468	heteroOrganic		chebi_16453	carboxylicEster		chebi_15342	unsaturated		chebi_15715	notHaloHydroCarbon		chebi_15490	pnictogenMolEntity		chebi_15490	pnictogenMolEntity		chebi_16302	notHaloHydroCarbon
			chebi_15470	polyatomic		chebi_15604	atLeast2Carbons		chebi_16064	chebi_16064		chebi_16453	unsaturated		chebi_15342	heteroOrganic		chebi_15715	atLeast2Carbons		chebi_15490	phosphorusMolEntity		chebi_15490	phosphorusMolEntity		chebi_16302	atLeast2Carbons
			chebi_15470	hasBenzeneRing		chebi_15604	atLeast3Carbons		chebi_16064	molecule		chebi_16453	heteroOrganic		chebi_15707	chebi_15707		chebi_15715	atLeast3Carbons		chebi_15490	carbonMolEntity		chebi_15490	carbonMolEntity		chebi_16302	atLeast3Carbons
			chebi_15470	amine		chebi_15604	atLeast4Carbons		chebi_16064	chalcogenMolEntity		chebi_15470	chebi_15470		chebi_15707	molecule		chebi_15715	atLeast4Carbons		chebi_15490	notHydroCarbon		chebi_15490	notHydroCarbon		chebi_16302	atLeast4Carbons
			chebi_15470	unsaturated		chebi_15604	atLeast5Carbons		chebi_16064	oxygenMolEntity		chebi_15470	molecule		chebi_15707	chalcogenMolEntity		chebi_15715	atLeast5Carbons		chebi_15490	notHaloHydroCarbon		chebi_15490	notHaloHydroCarbon		chebi_16302	atLeast5Carbons
			chebi_15470	heteroOrganic		chebi_15604	polyatomic		chebi_16064	carbonMolEntity		chebi_15470	chlorineMolEntity		chebi_15707	oxygenMolEntity		chebi_15715	polyatomic		chebi_15490	atLeast2Carbons		chebi_15490	atLeast2Carbons		chebi_16302	polyatomic
			chebi_15334	chebi_15334		chebi_15604	carboxylicAcid		chebi_16064	notHydroCarbon		chebi_15470	halogenMolEntity		chebi_15707	carbonMolEntity		chebi_15715	saturated		chebi_15490	atLeast3Carbons		chebi_15490	atLeast3Carbons		chebi_16302	unsaturated
			chebi_15334	molecule		chebi_15604	exactly1CarboxyGroup		chebi_16064	notHaloHydroCarbon		chebi_15470	sulfurMolEntity		chebi_15707	notHydroCarbon		chebi_15715	heteroOrganic		chebi_15490	atLeast4Carbons		chebi_15490	atLeast4Carbons		chebi_16302	heteroOrganic
			chebi_15334	chalcogenMolEntity		chebi_15604	carboxylicEster		chebi_16064	atLeast2Carbons		chebi_15470	chalcogenMolEntity		chebi_15707	notHaloHydroCarbon		chebi_15858	chebi_15858		chebi_15490	atLeast5Carbons		chebi_15490	atLeast5Carbons		chebi_10545	chebi_10545
			chebi_15334	oxygenMolEntity		chebi_15604	saturated		chebi_16064	atLeast3Carbons		chebi_15470	oxygenMolEntity		chebi_15707	atLeast2Carbons		chebi_15858	molecule		chebi_15490	polyatomic		chebi_15490	polyatomic		chebi_10545	molecule
			chebi_15334	carbonMolEntity		chebi_15604	heteroOrganic		chebi_16064	atLeast4Carbons		chebi_15470	pnictogenMolEntity		chebi_15707	atLeast3Carbons		chebi_15858	bromineMolEntity		chebi_15490	carboxylicAcid		chebi_15490	carboxylicAcid		chebi_10545	inorganic
			chebi_15334	notHydroCarbon		chebi_15881	chebi_15881		chebi_16064	atLeast5Carbons		chebi_15470	phosphorusMolEntity		chebi_15707	atLeast4Carbons		chebi_15858	halogenMolEntity		chebi_15490	exactly1CarboxyGroup		chebi_15490	exactly1CarboxyGroup		chebi_10545	notHydroCarbon
			chebi_15334	notHaloHydroCarbon		chebi_15881	molecule		chebi_16064	polyatomic		chebi_15470	carbonMolEntity		chebi_15707	atLeast5Carbons		chebi_15858	inorganic		chebi_15490	carboxylicEster		chebi_15490	carboxylicEster		chebi_10545	notHaloHydroCarbon
			chebi_15334	atLeast2Carbons		chebi_15881	sulfurMolEntity		chebi_16064	carboxylicEster		chebi_15470	notHydroCarbon		chebi_15707	polyatomic		chebi_15858	notHydroCarbon		chebi_15490	amine		chebi_15490	amine		chebi_10545	monoatomic
			chebi_15334	atLeast3Carbons		chebi_15881	chalcogenMolEntity		chebi_16064	ketone		chebi_15470	notHaloHydroCarbon		chebi_15707	carboxylicAcid		chebi_15858	notHaloHydroCarbon		chebi_15490	ketone		chebi_15490	ketone		chebi_16706	chebi_16706
			chebi_15334	atLeast4Carbons		chebi_15881	oxygenMolEntity		chebi_16064	saturated		chebi_15470	atLeast2Carbons		chebi_15707	exactly1CarboxyGroup		chebi_15858	monoatomic		chebi_15490	unsaturated		chebi_15490	unsaturated		chebi_16706	molecule
			chebi_15334	atLeast5Carbons		chebi_15881	carbonMolEntity		chebi_16064	heteroOrganic		chebi_15470	atLeast3Carbons		chebi_15707	carboxylicEster		chebi_15487	chebi_15487		chebi_15490	heteroOrganic		chebi_15490	heteroOrganic		chebi_16706	iodineMolEntity
			chebi_15334	polyatomic		chebi_15881	notHydroCarbon		chebi_16066	chebi_16066		chebi_15470	atLeast4Carbons		chebi_15707	hasBenzeneRing		chebi_15487	molecule		chebi_16319	chebi_16319		chebi_16319	chebi_16319		chebi_16706	halogenMolEntity
			chebi_15334	carboxylicAcid		chebi_15881	notHaloHydroCarbon		chebi_16066	molecule		chebi_15470	atLeast5Carbons		chebi_15707	ketone		chebi_15487	sulfurMolEntity		chebi_16319	molecule		chebi_16319	molecule		chebi_16706	chalcogenMolEntity
			chebi_15334	exactly1CarboxyGroup		chebi_15881	atLeast2Carbons		chebi_16066	chalcogenMolEntity		chebi_15470	polyatomic		chebi_15707	unsaturated		chebi_15487	chalcogenMolEntity		chebi_16319	chalcogenMolEntity		chebi_16319	chalcogenMolEntity		chebi_16706	oxygenMolEntity
			chebi_15334	carboxylicEster		chebi_15881	atLeast3Carbons		chebi_16066	oxygenMolEntity		chebi_15470	hasBenzeneRing		chebi_15707	heteroOrganic		chebi_15487	oxygenMolEntity		chebi_16319	oxygenMolEntity		chebi_16319	oxygenMolEntity		chebi_16706	carbonMolEntity
			chebi_15334	hasBenzeneRing		chebi_15881	atLeast4Carbons		chebi_16066	carbonMolEntity		chebi_15470	amine		chebi_15709	chebi_15709		chebi_15487	pnictogenMolEntity		chebi_16319	carbonMolEntity		chebi_16319	carbonMolEntity		chebi_16706	notHydroCarbon
			chebi_15334	unsaturated		chebi_15881	atLeast5Carbons		chebi_16066	notHydroCarbon		chebi_15470	unsaturated		chebi_15709	molecule		chebi_15487	phosphorusMolEntity		chebi_16319	notHydroCarbon		chebi_16319	notHydroCarbon		chebi_16706	notHaloHydroCarbon
			chebi_15334	heteroOrganic		chebi_15881	polyatomic		chebi_16066	notHaloHydroCarbon		chebi_15470	heteroOrganic		chebi_15709	chalcogenMolEntity		chebi_15487	carbonMolEntity		chebi_16319	notHaloHydroCarbon		chebi_16319	notHaloHydroCarbon		chebi_16706	atLeast2Carbons
			chebi_15337	chebi_15337		chebi_15881	ketone		chebi_16066	atLeast2Carbons		chebi_15335	chebi_15335		chebi_15709	oxygenMolEntity		chebi_15487	notHydroCarbon		chebi_16319	atLeast2Carbons		chebi_16319	atLeast2Carbons		chebi_16706	atLeast3Carbons
			chebi_15337	molecule		chebi_15881	saturated		chebi_16066	atLeast3Carbons		chebi_15335	molecule		chebi_15709	carbonMolEntity		chebi_15487	notHaloHydroCarbon		chebi_16319	atLeast3Carbons		chebi_16319	atLeast3Carbons		chebi_16706	atLeast4Carbons
			chebi_15337	chalcogenMolEntity		chebi_15881	heteroOrganic		chebi_16066	atLeast4Carbons		chebi_15335	chalcogenMolEntity		chebi_15709	notHydroCarbon		chebi_15487	atLeast2Carbons		chebi_16319	atLeast4Carbons		chebi_16319	atLeast4Carbons		chebi_16706	atLeast5Carbons
			chebi_15337	oxygenMolEntity		chebi_15605	chebi_15605		chebi_16066	atLeast5Carbons		chebi_15335	oxygenMolEntity		chebi_15709	notHaloHydroCarbon		chebi_15487	atLeast3Carbons		chebi_16319	atLeast5Carbons		chebi_16319	atLeast5Carbons		chebi_16706	polyatomic
			chebi_15337	carbonMolEntity		chebi_15605	molecule		chebi_16066	polyatomic		chebi_15335	carbonMolEntity		chebi_15709	atLeast2Carbons		chebi_15487	atLeast4Carbons		chebi_16319	polyatomic		chebi_16319	polyatomic		chebi_16706	hasBenzeneRing
			chebi_15337	notHydroCarbon		chebi_15605	chalcogenMolEntity		chebi_16066	aldehyde		chebi_15335	notHydroCarbon		chebi_15709	atLeast3Carbons		chebi_15487	atLeast5Carbons		chebi_16319	carboxylicAcid		chebi_16319	carboxylicAcid		chebi_16706	unsaturated
			chebi_15337	notHaloHydroCarbon		chebi_15605	oxygenMolEntity		chebi_16066	unsaturated		chebi_15335	notHaloHydroCarbon		chebi_15709	atLeast4Carbons		chebi_15487	polyatomic		chebi_16319	exactly1CarboxyGroup		chebi_16319	exactly1CarboxyGroup		chebi_16706	heteroOrganic
			chebi_15337	atLeast2Carbons		chebi_15605	carbonMolEntity		chebi_16066	heteroOrganic		chebi_15335	atLeast2Carbons		chebi_15709	atLeast5Carbons		chebi_15487	amine		chebi_16319	carboxylicEster		chebi_16319	carboxylicEster		chebi_15468	chebi_15468
			chebi_15337	atLeast3Carbons		chebi_15605	notHydroCarbon		chebi_11684	chebi_11684		chebi_15335	atLeast3Carbons		chebi_15709	polyatomic		chebi_15487	unsaturated		chebi_16319	aldehyde		chebi_16319	aldehyde		chebi_15468	molecule
			chebi_15337	atLeast4Carbons		chebi_15605	notHaloHydroCarbon		chebi_11684	molecule		chebi_15335	atLeast4Carbons		chebi_15709	carboxylicEster		chebi_15487	heteroOrganic		chebi_16319	saturated		chebi_16319	saturated		chebi_15468	sulfurMolEntity
			chebi_15337	atLeast5Carbons		chebi_15605	atLeast2Carbons		chebi_11684	iodineMolEntity		chebi_15335	atLeast5Carbons		chebi_15709	hasBenzeneRing		chebi_15485	chebi_15485		chebi_16319	heteroOrganic		chebi_16319	heteroOrganic		chebi_15468	chalcogenMolEntity
			chebi_15337	polyatomic		chebi_15605	atLeast3Carbons		chebi_11684	halogenMolEntity		chebi_15335	polyatomic		chebi_15709	unsaturated		chebi_15485	molecule		chebi_15452	chebi_15452		chebi_15452	chebi_15452		chebi_15468	oxygenMolEntity
			chebi_15337	carboxylicAcid		chebi_15605	atLeast4Carbons		chebi_11684	chalcogenMolEntity		chebi_15335	hasBenzeneRing		chebi_15709	heteroOrganic		chebi_15485	sulfurMolEntity		chebi_15452	molecule		chebi_15452	molecule		chebi_15468	pnictogenMolEntity
			chebi_15337	atLeast2CarboxyGroups		chebi_15605	atLeast5Carbons		chebi_11684	oxygenMolEntity		chebi_15335	ketone		chebi_15448	chebi_15448		chebi_15485	chalcogenMolEntity		chebi_15452	sulfurMolEntity		chebi_15452	sulfurMolEntity		chebi_15468	phosphorusMolEntity
			chebi_15337	exactly2CarboxyGroups		chebi_15605	polyatomic		chebi_11684	carbonMolEntity		chebi_15335	unsaturated		chebi_15448	molecule		chebi_15485	oxygenMolEntity		chebi_15452	chalcogenMolEntity		chebi_15452	chalcogenMolEntity		chebi_15468	carbonMolEntity
			chebi_15337	carboxylicEster		chebi_15605	hasBenzeneRing		chebi_11684	notHydroCarbon		chebi_15335	heteroOrganic		chebi_15448	sulfurMolEntity		chebi_15485	pnictogenMolEntity		chebi_15452	oxygenMolEntity		chebi_15452	oxygenMolEntity		chebi_15468	notHydroCarbon
			chebi_15337	saturated		chebi_15605	unsaturated		chebi_11684	notHaloHydroCarbon		chebi_15430	chebi_15430		chebi_15448	chalcogenMolEntity		chebi_15485	phosphorusMolEntity		chebi_15452	pnictogenMolEntity		chebi_15452	pnictogenMolEntity		chebi_15468	notHaloHydroCarbon
			chebi_15337	heteroOrganic		chebi_15605	heteroOrganic		chebi_11684	atLeast2Carbons		chebi_15430	molecule		chebi_15448	oxygenMolEntity		chebi_15485	carbonMolEntity		chebi_15452	phosphorusMolEntity		chebi_15452	phosphorusMolEntity		chebi_15468	atLeast2Carbons
			chebi_12800	chebi_12800		chebi_15882	chebi_15882		chebi_11684	atLeast3Carbons		chebi_15430	chalcogenMolEntity		chebi_15448	pnictogenMolEntity		chebi_15485	notHydroCarbon		chebi_15452	carbonMolEntity		chebi_15452	carbonMolEntity		chebi_15468	atLeast3Carbons
			chebi_12800	molecule		chebi_15882	molecule		chebi_11684	atLeast4Carbons		chebi_15430	oxygenMolEntity		chebi_15448	phosphorusMolEntity		chebi_15485	notHaloHydroCarbon		chebi_15452	notHydroCarbon		chebi_15452	notHydroCarbon		chebi_15468	atLeast4Carbons
			chebi_12800	chalcogenMolEntity		chebi_15882	chalcogenMolEntity		chebi_11684	atLeast5Carbons		chebi_15430	carbonMolEntity		chebi_15448	carbonMolEntity		chebi_15485	atLeast2Carbons		chebi_15452	notHaloHydroCarbon		chebi_15452	notHaloHydroCarbon		chebi_15468	atLeast5Carbons
			chebi_12800	oxygenMolEntity		chebi_15882	oxygenMolEntity		chebi_11684	polyatomic		chebi_15430	notHydroCarbon		chebi_15448	notHydroCarbon		chebi_15485	atLeast3Carbons		chebi_15452	atLeast2Carbons		chebi_15452	atLeast2Carbons		chebi_15468	polyatomic
			chebi_12800	carbonMolEntity		chebi_15882	carbonMolEntity		chebi_11684	carboxylicAcid		chebi_15430	notHaloHydroCarbon		chebi_15448	notHaloHydroCarbon		chebi_15485	atLeast4Carbons		chebi_15452	atLeast3Carbons		chebi_15452	atLeast3Carbons		chebi_15468	amine
			chebi_12800	notHydroCarbon		chebi_15882	notHydroCarbon		chebi_11684	exactly1CarboxyGroup		chebi_15430	atLeast2Carbons		chebi_15448	atLeast2Carbons		chebi_15485	atLeast5Carbons		chebi_15452	atLeast4Carbons		chebi_15452	atLeast4Carbons		chebi_15468	unsaturated
			chebi_12800	notHaloHydroCarbon		chebi_15882	notHaloHydroCarbon		chebi_11684	carboxylicEster		chebi_15430	atLeast3Carbons		chebi_15448	atLeast3Carbons		chebi_15485	polyatomic		chebi_15452	atLeast5Carbons		chebi_15452	atLeast5Carbons		chebi_15468	heteroOrganic
			chebi_12800	atLeast2Carbons		chebi_15882	atLeast2Carbons		chebi_11684	hasBenzeneRing		chebi_15430	atLeast4Carbons		chebi_15448	atLeast4Carbons		chebi_15485	carboxylicAcid		chebi_15452	polyatomic		chebi_15452	polyatomic		chebi_15467	chebi_15467
			chebi_12800	atLeast3Carbons		chebi_15882	atLeast3Carbons		chebi_11684	unsaturated		chebi_15430	atLeast5Carbons		chebi_15448	atLeast5Carbons		chebi_15485	exactly1CarboxyGroup		chebi_15452	amine		chebi_15452	amine		chebi_15467	molecule
			chebi_12800	atLeast4Carbons		chebi_15882	atLeast4Carbons		chebi_11684	heteroOrganic		chebi_15430	polyatomic		chebi_15448	polyatomic		chebi_15485	carboxylicEster		chebi_15452	unsaturated		chebi_15452	unsaturated		chebi_15467	sulfurMolEntity
			chebi_12800	atLeast5Carbons		chebi_15882	atLeast5Carbons		chebi_16319	chebi_16319		chebi_15430	carboxylicAcid		chebi_15448	amine		chebi_15485	amine		chebi_15452	heteroOrganic		chebi_15452	heteroOrganic		chebi_15467	chalcogenMolEntity
			chebi_12800	polyatomic		chebi_15882	polyatomic		chebi_16319	molecule		chebi_15430	atLeast2CarboxyGroups		chebi_15448	unsaturated		chebi_15485	unsaturated		chebi_15492	chebi_15492		chebi_15492	chebi_15492		chebi_15467	oxygenMolEntity
			chebi_12800	unsaturated		chebi_15882	hasBenzeneRing		chebi_16319	chalcogenMolEntity		chebi_15430	exactly2CarboxyGroups		chebi_15448	heteroOrganic		chebi_15485	heteroOrganic		chebi_15492	molecule		chebi_15492	molecule		chebi_15467	pnictogenMolEntity
			chebi_12800	heteroOrganic		chebi_15882	unsaturated		chebi_16319	oxygenMolEntity		chebi_15430	carboxylicEster		chebi_15723	chebi_15723		chebi_16347	chebi_16347		chebi_15492	sulfurMolEntity		chebi_15492	sulfurMolEntity		chebi_15467	phosphorusMolEntity
			chebi_15478	chebi_15478		chebi_15882	heteroOrganic		chebi_16319	carbonMolEntity		chebi_15430	unsaturated		chebi_15723	molecule		chebi_16347	molecule		chebi_15492	chalcogenMolEntity		chebi_15492	chalcogenMolEntity		chebi_15467	carbonMolEntity
			chebi_15478	molecule		chebi_16164	chebi_16164		chebi_16319	notHydroCarbon		chebi_15430	heteroOrganic		chebi_15723	chalcogenMolEntity		chebi_16347	chalcogenMolEntity		chebi_15492	oxygenMolEntity		chebi_15492	oxygenMolEntity		chebi_15467	notHydroCarbon
			chebi_15478	sulfurMolEntity		chebi_16164	molecule		chebi_16319	notHaloHydroCarbon		chebi_15334	chebi_15334		chebi_15723	oxygenMolEntity		chebi_16347	oxygenMolEntity		chebi_15492	pnictogenMolEntity		chebi_15492	pnictogenMolEntity		chebi_15467	notHaloHydroCarbon
			chebi_15478	chalcogenMolEntity		chebi_16164	chalcogenMolEntity		chebi_16319	atLeast2Carbons		chebi_15334	molecule		chebi_15723	carbonMolEntity		chebi_16347	carbonMolEntity		chebi_15492	phosphorusMolEntity		chebi_15492	phosphorusMolEntity		chebi_15467	atLeast2Carbons
			chebi_15478	oxygenMolEntity		chebi_16164	oxygenMolEntity		chebi_16319	atLeast3Carbons		chebi_15334	chalcogenMolEntity		chebi_15723	notHydroCarbon		chebi_16347	notHydroCarbon		chebi_15492	carbonMolEntity		chebi_15492	carbonMolEntity		chebi_15467	atLeast3Carbons
			chebi_15478	pnictogenMolEntity		chebi_16164	carbonMolEntity		chebi_16319	atLeast4Carbons		chebi_15334	oxygenMolEntity		chebi_15723	notHaloHydroCarbon		chebi_16347	notHaloHydroCarbon		chebi_15492	notHydroCarbon		chebi_15492	notHydroCarbon		chebi_15467	atLeast4Carbons
			chebi_15478	phosphorusMolEntity		chebi_16164	notHydroCarbon		chebi_16319	atLeast5Carbons		chebi_15334	carbonMolEntity		chebi_15723	atLeast2Carbons		chebi_16347	atLeast2Carbons		chebi_15492	notHaloHydroCarbon		chebi_15492	notHaloHydroCarbon		chebi_15467	atLeast5Carbons
			chebi_15478	carbonMolEntity		chebi_16164	notHaloHydroCarbon		chebi_16319	polyatomic		chebi_15334	notHydroCarbon		chebi_15723	atLeast3Carbons		chebi_16347	atLeast3Carbons		chebi_15492	atLeast2Carbons		chebi_15492	atLeast2Carbons		chebi_15467	polyatomic
			chebi_15478	notHydroCarbon		chebi_16164	atLeast2Carbons		chebi_16319	carboxylicAcid		chebi_15334	notHaloHydroCarbon		chebi_15723	atLeast4Carbons		chebi_16347	atLeast4Carbons		chebi_15492	atLeast3Carbons		chebi_15492	atLeast3Carbons		chebi_15467	carboxylicAcid
			chebi_15478	notHaloHydroCarbon		chebi_16164	atLeast3Carbons		chebi_16319	exactly1CarboxyGroup		chebi_15334	atLeast2Carbons		chebi_15723	atLeast5Carbons		chebi_16347	atLeast5Carbons		chebi_15492	atLeast4Carbons		chebi_15492	atLeast4Carbons		chebi_15467	exactly1CarboxyGroup
			chebi_15478	atLeast2Carbons		chebi_16164	atLeast4Carbons		chebi_16319	carboxylicEster		chebi_15334	atLeast3Carbons		chebi_15723	polyatomic		chebi_16347	polyatomic		chebi_15492	atLeast5Carbons		chebi_15492	atLeast5Carbons		chebi_15467	carboxylicEster
			chebi_15478	atLeast3Carbons		chebi_16164	atLeast5Carbons		chebi_16319	aldehyde		chebi_15334	atLeast4Carbons		chebi_15723	carboxylicEster		chebi_16347	carboxylicEster		chebi_15492	polyatomic		chebi_15492	polyatomic		chebi_15467	amine
			chebi_15478	atLeast4Carbons		chebi_16164	polyatomic		chebi_16319	saturated		chebi_15334	atLeast5Carbons		chebi_15723	hasBenzeneRing		chebi_16347	saturated		chebi_15492	carboxylicAcid		chebi_15492	carboxylicAcid		chebi_15467	unsaturated
			chebi_15478	atLeast5Carbons		chebi_16164	hasBenzeneRing		chebi_16319	heteroOrganic		chebi_15334	polyatomic		chebi_15723	unsaturated		chebi_16347	heteroOrganic		chebi_15492	exactly1CarboxyGroup		chebi_15492	exactly1CarboxyGroup		chebi_15467	heteroOrganic
			chebi_15478	polyatomic		chebi_16164	unsaturated		chebi_15452	chebi_15452		chebi_15334	carboxylicAcid		chebi_15723	heteroOrganic		chebi_15484	chebi_15484		chebi_15492	carboxylicEster		chebi_15492	carboxylicEster		chebi_15466	chebi_15466
			chebi_15478	amine		chebi_16164	heteroOrganic		chebi_15452	molecule		chebi_15334	exactly1CarboxyGroup		chebi_15724	chebi_15724		chebi_15484	molecule		chebi_15492	amine		chebi_15492	amine		chebi_15466	molecule
			chebi_15478	unsaturated		chebi_15399	chebi_15399		chebi_15452	sulfurMolEntity		chebi_15334	carboxylicEster		chebi_15724	molecule		chebi_15484	sulfurMolEntity		chebi_15492	ketone		chebi_15492	ketone		chebi_15466	sulfurMolEntity
			chebi_15478	heteroOrganic		chebi_15399	molecule		chebi_15452	chalcogenMolEntity		chebi_15334	hasBenzeneRing		chebi_15724	chalcogenMolEntity		chebi_15484	chalcogenMolEntity		chebi_15492	unsaturated		chebi_15492	unsaturated		chebi_15466	chalcogenMolEntity
			chebi_12387	chebi_12387		chebi_15399	chalcogenMolEntity		chebi_15452	oxygenMolEntity		chebi_15334	unsaturated		chebi_15724	oxygenMolEntity		chebi_15484	oxygenMolEntity		chebi_15492	heteroOrganic		chebi_15492	heteroOrganic		chebi_15466	oxygenMolEntity
			chebi_12387	molecule		chebi_15399	oxygenMolEntity		chebi_15452	pnictogenMolEntity		chebi_15334	heteroOrganic		chebi_15724	carbonMolEntity		chebi_15484	pnictogenMolEntity		chebi_1506	chebi_1506		chebi_1506	chebi_1506		chebi_15466	pnictogenMolEntity
			chebi_12387	chalcogenMolEntity		chebi_15399	carbonMolEntity		chebi_15452	phosphorusMolEntity		chebi_16450	chebi_16450		chebi_15724	notHydroCarbon		chebi_15484	phosphorusMolEntity		chebi_1506	molecule		chebi_1506	molecule		chebi_15466	phosphorusMolEntity
			chebi_12387	oxygenMolEntity		chebi_15399	notHydroCarbon		chebi_15452	carbonMolEntity		chebi_16450	molecule		chebi_15724	notHaloHydroCarbon		chebi_15484	carbonMolEntity		chebi_1506	chalcogenMolEntity		chebi_1506	chalcogenMolEntity		chebi_15466	carbonMolEntity
			chebi_12387	pnictogenMolEntity		chebi_15399	notHaloHydroCarbon		chebi_15452	notHydroCarbon		chebi_16450	chalcogenMolEntity		chebi_15724	atLeast2Carbons		chebi_15484	notHydroCarbon		chebi_1506	oxygenMolEntity		chebi_1506	oxygenMolEntity		chebi_15466	notHydroCarbon
			chebi_12387	phosphorusMolEntity		chebi_15399	atLeast2Carbons		chebi_15452	notHaloHydroCarbon		chebi_16450	oxygenMolEntity		chebi_15724	atLeast3Carbons		chebi_15484	notHaloHydroCarbon		chebi_1506	carbonMolEntity		chebi_1506	carbonMolEntity		chebi_15466	notHaloHydroCarbon
			chebi_12387	carbonMolEntity		chebi_15399	atLeast3Carbons		chebi_15452	atLeast2Carbons		chebi_16450	carbonMolEntity		chebi_15724	exactly3Carbons		chebi_15484	atLeast2Carbons		chebi_1506	notHydroCarbon		chebi_1506	notHydroCarbon		chebi_15466	atLeast2Carbons
			chebi_12387	notHydroCarbon		chebi_15399	atLeast4Carbons		chebi_15452	atLeast3Carbons		chebi_16450	notHydroCarbon		chebi_15724	polyatomic		chebi_15484	atLeast3Carbons		chebi_1506	notHaloHydroCarbon		chebi_1506	notHaloHydroCarbon		chebi_15466	atLeast3Carbons
			chebi_12387	notHaloHydroCarbon		chebi_15399	atLeast5Carbons		chebi_15452	atLeast4Carbons		chebi_16450	notHaloHydroCarbon		chebi_15724	saturated		chebi_15484	atLeast4Carbons		chebi_1506	atLeast2Carbons		chebi_1506	atLeast2Carbons		chebi_15466	atLeast4Carbons
			chebi_12387	atLeast2Carbons		chebi_15399	polyatomic		chebi_15452	atLeast5Carbons		chebi_16450	atLeast2Carbons		chebi_15724	heteroOrganic		chebi_15484	atLeast5Carbons		chebi_1506	atLeast3Carbons		chebi_1506	atLeast3Carbons		chebi_15466	atLeast5Carbons
			chebi_12387	atLeast3Carbons		chebi_15399	ketone		chebi_15452	polyatomic		chebi_16450	atLeast3Carbons		chebi_15864	chebi_15864		chebi_15484	polyatomic		chebi_1506	atLeast4Carbons		chebi_1506	atLeast4Carbons		chebi_15466	polyatomic
			chebi_12387	atLeast4Carbons		chebi_15399	unsaturated		chebi_15452	amine		chebi_16450	atLeast4Carbons		chebi_15864	molecule		chebi_15484	hasBenzeneRing		chebi_1506	atLeast5Carbons		chebi_1506	atLeast5Carbons		chebi_15466	carboxylicAcid
			chebi_12387	atLeast5Carbons		chebi_15399	heteroOrganic		chebi_15452	unsaturated		chebi_16450	atLeast5Carbons		chebi_15864	chalcogenMolEntity		chebi_15484	amine		chebi_1506	polyatomic		chebi_1506	polyatomic		chebi_15466	exactly1CarboxyGroup
			chebi_12387	polyatomic		chebi_11553	chebi_11553		chebi_15452	heteroOrganic		chebi_16450	polyatomic		chebi_15864	oxygenMolEntity		chebi_15484	unsaturated		chebi_1506	carboxylicAcid		chebi_1506	carboxylicAcid		chebi_15466	carboxylicEster
			chebi_12387	saturated		chebi_11553	molecule		chebi_16471	chebi_16471		chebi_16450	unsaturated		chebi_15864	carbonMolEntity		chebi_15484	heteroOrganic		chebi_1506	atLeast2CarboxyGroups		chebi_1506	atLeast2CarboxyGroups		chebi_15466	amine
			chebi_12387	heteroOrganic		chebi_11553	chalcogenMolEntity		chebi_16471	molecule		chebi_16450	heteroOrganic		chebi_15864	notHydroCarbon		chebi_15347	chebi_15347		chebi_1506	exactly2CarboxyGroups		chebi_1506	exactly2CarboxyGroups		chebi_15466	unsaturated
			chebi_15637	chebi_15637		chebi_11553	oxygenMolEntity		chebi_16471	sulfurMolEntity		chebi_15337	chebi_15337		chebi_15864	notHaloHydroCarbon		chebi_15347	molecule		chebi_1506	carboxylicEster		chebi_1506	carboxylicEster		chebi_15466	heteroOrganic
			chebi_15637	molecule		chebi_11553	carbonMolEntity		chebi_16471	chalcogenMolEntity		chebi_15337	molecule		chebi_15864	atLeast2Carbons		chebi_15347	chalcogenMolEntity		chebi_1506	ketone		chebi_1506	ketone		chebi_16702	chebi_16702
			chebi_15637	chalcogenMolEntity		chebi_11553	notHydroCarbon		chebi_16471	oxygenMolEntity		chebi_15337	chalcogenMolEntity		chebi_15864	atLeast3Carbons		chebi_15347	oxygenMolEntity		chebi_1506	unsaturated		chebi_1506	unsaturated		chebi_16702	molecule
			chebi_15637	oxygenMolEntity		chebi_11553	notHaloHydroCarbon		chebi_16471	carbonMolEntity		chebi_15337	oxygenMolEntity		chebi_15864	atLeast4Carbons		chebi_15347	carbonMolEntity		chebi_1506	heteroOrganic		chebi_1506	heteroOrganic		chebi_16702	sulfurMolEntity
			chebi_15637	carbonMolEntity		chebi_11553	atLeast2Carbons		chebi_16471	notHydroCarbon		chebi_15337	carbonMolEntity		chebi_15864	atLeast5Carbons		chebi_15347	notHydroCarbon		chebi_15454	chebi_15454		chebi_15454	chebi_15454		chebi_16702	chalcogenMolEntity
			chebi_15637	hydrogenMolEntity		chebi_11553	atLeast3Carbons		chebi_16471	notHaloHydroCarbon		chebi_15337	notHydroCarbon		chebi_15864	polyatomic		chebi_15347	notHaloHydroCarbon		chebi_15454	molecule		chebi_15454	molecule		chebi_16702	oxygenMolEntity
			chebi_15637	notHydroCarbon		chebi_11553	atLeast4Carbons		chebi_16471	atLeast2Carbons		chebi_15337	notHaloHydroCarbon		chebi_15864	hasBenzeneRing		chebi_15347	atLeast2Carbons		chebi_15454	sulfurMolEntity		chebi_15454	sulfurMolEntity		chebi_16702	carbonMolEntity
			chebi_15637	notHaloHydroCarbon		chebi_11553	atLeast5Carbons		chebi_16471	atLeast3Carbons		chebi_15337	atLeast2Carbons		chebi_15864	ketone		chebi_15347	atLeast3Carbons		chebi_15454	chalcogenMolEntity		chebi_15454	chalcogenMolEntity		chebi_16702	notHydroCarbon
			chebi_15637	atLeast2Carbons		chebi_11553	polyatomic		chebi_16471	atLeast4Carbons		chebi_15337	atLeast3Carbons		chebi_15864	unsaturated		chebi_15347	exactly3Carbons		chebi_15454	oxygenMolEntity		chebi_15454	oxygenMolEntity		chebi_16702	notHaloHydroCarbon
			chebi_15637	atLeast3Carbons		chebi_11553	carboxylicEster		chebi_16471	exactly4Carbons		chebi_15337	atLeast4Carbons		chebi_15864	heteroOrganic		chebi_15347	polyatomic		chebi_15454	pnictogenMolEntity		chebi_15454	pnictogenMolEntity		chebi_16702	atLeast2Carbons
			chebi_15637	atLeast4Carbons		chebi_11553	ketone		chebi_16471	polyatomic		chebi_15337	atLeast5Carbons		chebi_15865	chebi_15865		chebi_15347	ketone		chebi_15454	phosphorusMolEntity		chebi_15454	phosphorusMolEntity		chebi_16702	atLeast3Carbons
			chebi_15637	atLeast5Carbons		chebi_11553	saturated		chebi_16471	carboxylicEster		chebi_15337	polyatomic		chebi_15865	molecule		chebi_15347	saturated		chebi_15454	carbonMolEntity		chebi_15454	carbonMolEntity		chebi_16702	atLeast4Carbons
			chebi_15637	polyatomic		chebi_11553	heteroOrganic		chebi_16471	saturated		chebi_15337	carboxylicAcid		chebi_15865	chalcogenMolEntity		chebi_15347	heteroOrganic		chebi_15454	notHydroCarbon		chebi_15454	notHydroCarbon		chebi_16702	atLeast5Carbons
			chebi_15637	carboxylicAcid		chebi_15395	chebi_15395		chebi_16471	heteroOrganic		chebi_15337	atLeast2CarboxyGroups		chebi_15865	oxygenMolEntity		chebi_16440	chebi_16440		chebi_15454	notHaloHydroCarbon		chebi_15454	notHaloHydroCarbon		chebi_16702	polyatomic
			chebi_15637	atLeast2CarboxyGroups		chebi_15395	molecule		chebi_15454	chebi_15454		chebi_15337	exactly2CarboxyGroups		chebi_15865	pnictogenMolEntity		chebi_16440	molecule		chebi_15454	atLeast2Carbons		chebi_15454	atLeast2Carbons		chebi_16702	saturated
			chebi_15637	exactly2CarboxyGroups		chebi_15395	chalcogenMolEntity		chebi_15454	molecule		chebi_15337	carboxylicEster		chebi_15865	phosphorusMolEntity		chebi_16440	chalcogenMolEntity		chebi_15454	atLeast3Carbons		chebi_15454	atLeast3Carbons		chebi_16702	heteroOrganic
			chebi_15637	carboxylicEster		chebi_15395	oxygenMolEntity		chebi_15454	sulfurMolEntity		chebi_15337	saturated		chebi_15865	carbonMolEntity		chebi_16440	oxygenMolEntity		chebi_15454	atLeast4Carbons		chebi_15454	atLeast4Carbons		chebi_29777	chebi_29777
			chebi_15637	hasBenzeneRing		chebi_15395	pnictogenMolEntity		chebi_15454	chalcogenMolEntity		chebi_15337	heteroOrganic		chebi_15865	notHydroCarbon		chebi_16440	carbonMolEntity		chebi_15454	atLeast5Carbons		chebi_15454	atLeast5Carbons		chebi_29777	molecule
			chebi_15637	unsaturated		chebi_15395	phosphorusMolEntity		chebi_15454	oxygenMolEntity		chebi_15472	chebi_15472		chebi_15865	notHaloHydroCarbon		chebi_16440	notHydroCarbon		chebi_15454	polyatomic		chebi_15454	polyatomic		chebi_29777	seleniumMolEntity
			chebi_15637	heteroOrganic		chebi_15395	carbonMolEntity		chebi_15454	pnictogenMolEntity		chebi_15472	molecule		chebi_15865	atLeast2Carbons		chebi_16440	notHaloHydroCarbon		chebi_15454	carboxylicAcid		chebi_15454	carboxylicAcid		chebi_29777	chalcogenMolEntity
			chebi_15630	chebi_15630		chebi_15395	hydrogenMolEntity		chebi_15454	phosphorusMolEntity		chebi_15472	sulfurMolEntity		chebi_15865	atLeast3Carbons		chebi_16440	atLeast2Carbons		chebi_15454	exactly1CarboxyGroup		chebi_15454	exactly1CarboxyGroup		chebi_29777	carbonMolEntity
			chebi_15630	molecule		chebi_15395	notHydroCarbon		chebi_15454	carbonMolEntity		chebi_15472	chalcogenMolEntity		chebi_15865	atLeast4Carbons		chebi_16440	atLeast3Carbons		chebi_15454	carboxylicEster		chebi_15454	carboxylicEster		chebi_29777	notHydroCarbon
			chebi_15630	chalcogenMolEntity		chebi_15395	notHaloHydroCarbon		chebi_15454	notHydroCarbon		chebi_15472	oxygenMolEntity		chebi_15865	atLeast5Carbons		chebi_16440	atLeast4Carbons		chebi_15454	amine		chebi_15454	amine		chebi_29777	notHaloHydroCarbon
			chebi_15630	oxygenMolEntity		chebi_15395	atLeast2Carbons		chebi_15454	notHaloHydroCarbon		chebi_15472	pnictogenMolEntity		chebi_15865	polyatomic		chebi_16440	atLeast5Carbons		chebi_15454	unsaturated		chebi_15454	unsaturated		chebi_29777	exactly1Carbon
			chebi_15630	carbonMolEntity		chebi_15395	atLeast3Carbons		chebi_15454	atLeast2Carbons		chebi_15472	phosphorusMolEntity		chebi_15865	carboxylicEster		chebi_16440	polyatomic		chebi_15454	heteroOrganic		chebi_15454	heteroOrganic		chebi_29777	polyatomic
			chebi_15630	notHydroCarbon		chebi_15395	atLeast4Carbons		chebi_15454	atLeast3Carbons		chebi_15472	carbonMolEntity		chebi_15865	ketone		chebi_16440	carboxylicAcid		chebi_15453	chebi_15453		chebi_15453	chebi_15453		chebi_29777	saturated
			chebi_15630	notHaloHydroCarbon		chebi_15395	atLeast5Carbons		chebi_15454	atLeast4Carbons		chebi_15472	notHydroCarbon		chebi_15865	saturated		chebi_16440	atLeast2CarboxyGroups		chebi_15453	molecule		chebi_15453	molecule		chebi_29777	heteroOrganic
			chebi_15630	atLeast2Carbons		chebi_15395	polyatomic		chebi_15454	atLeast5Carbons		chebi_15472	notHaloHydroCarbon		chebi_15865	heteroOrganic		chebi_16440	exactly2CarboxyGroups		chebi_15453	sulfurMolEntity		chebi_15453	sulfurMolEntity		chebi_11684	chebi_11684
			chebi_15630	atLeast3Carbons		chebi_15395	saturated		chebi_15454	polyatomic		chebi_15472	atLeast2Carbons		chebi_15999	chebi_15999		chebi_16440	carboxylicEster		chebi_15453	chalcogenMolEntity		chebi_15453	chalcogenMolEntity		chebi_11684	molecule
			chebi_15630	atLeast4Carbons		chebi_15395	heteroOrganic		chebi_15454	carboxylicAcid		chebi_15472	atLeast3Carbons		chebi_15999	molecule		chebi_16440	saturated		chebi_15453	oxygenMolEntity		chebi_15453	oxygenMolEntity		chebi_11684	iodineMolEntity
			chebi_15630	atLeast5Carbons		chebi_14737	chebi_14737		chebi_15454	exactly1CarboxyGroup		chebi_15472	atLeast4Carbons		chebi_15999	chalcogenMolEntity		chebi_16440	heteroOrganic		chebi_15453	pnictogenMolEntity		chebi_15453	pnictogenMolEntity		chebi_11684	halogenMolEntity
			chebi_15630	polyatomic		chebi_14737	molecule		chebi_15454	carboxylicEster		chebi_15472	atLeast5Carbons		chebi_15999	oxygenMolEntity		chebi_15481	chebi_15481		chebi_15453	phosphorusMolEntity		chebi_15453	phosphorusMolEntity		chebi_11684	chalcogenMolEntity
			chebi_15630	carboxylicAcid		chebi_14737	chalcogenMolEntity		chebi_15454	amine		chebi_15472	polyatomic		chebi_15999	carbonMolEntity		chebi_15481	molecule		chebi_15453	carbonMolEntity		chebi_15453	carbonMolEntity		chebi_11684	oxygenMolEntity
			chebi_15630	exactly1CarboxyGroup		chebi_14737	oxygenMolEntity		chebi_15454	unsaturated		chebi_15472	hasBenzeneRing		chebi_15999	notHydroCarbon		chebi_15481	sulfurMolEntity		chebi_15453	notHydroCarbon		chebi_15453	notHydroCarbon		chebi_11684	carbonMolEntity
			chebi_15630	carboxylicEster		chebi_14737	carbonMolEntity		chebi_15454	heteroOrganic		chebi_15472	amine		chebi_15999	notHaloHydroCarbon		chebi_15481	chalcogenMolEntity		chebi_15453	notHaloHydroCarbon		chebi_15453	notHaloHydroCarbon		chebi_11684	notHydroCarbon
			chebi_15630	unsaturated		chebi_14737	notHydroCarbon		chebi_15453	chebi_15453		chebi_15472	unsaturated		chebi_15999	atLeast2Carbons		chebi_15481	oxygenMolEntity		chebi_15453	atLeast2Carbons		chebi_15453	atLeast2Carbons		chebi_11684	notHaloHydroCarbon
			chebi_15630	heteroOrganic		chebi_14737	notHaloHydroCarbon		chebi_15453	molecule		chebi_15472	heteroOrganic		chebi_15999	atLeast3Carbons		chebi_15481	pnictogenMolEntity		chebi_15453	atLeast3Carbons		chebi_15453	atLeast3Carbons		chebi_11684	atLeast2Carbons
			chebi_15533	chebi_15533		chebi_14737	atLeast2Carbons		chebi_15453	sulfurMolEntity		chebi_16352	chebi_16352		chebi_15999	atLeast4Carbons		chebi_15481	phosphorusMolEntity		chebi_15453	atLeast4Carbons		chebi_15453	atLeast4Carbons		chebi_11684	atLeast3Carbons
			chebi_15533	molecule		chebi_14737	atLeast3Carbons		chebi_15453	chalcogenMolEntity		chebi_16352	molecule		chebi_15999	atLeast5Carbons		chebi_15481	carbonMolEntity		chebi_15453	atLeast5Carbons		chebi_15453	atLeast5Carbons		chebi_11684	atLeast4Carbons
			chebi_15533	sulfurMolEntity		chebi_14737	atLeast4Carbons		chebi_15453	oxygenMolEntity		chebi_16352	chalcogenMolEntity		chebi_15999	polyatomic		chebi_15481	notHydroCarbon		chebi_15453	polyatomic		chebi_15453	polyatomic		chebi_11684	atLeast5Carbons
			chebi_15533	chalcogenMolEntity		chebi_14737	atLeast5Carbons		chebi_15453	pnictogenMolEntity		chebi_16352	oxygenMolEntity		chebi_15999	carboxylicAcid		chebi_15481	notHaloHydroCarbon		chebi_15453	amine		chebi_15453	amine		chebi_11684	polyatomic
			chebi_15533	oxygenMolEntity		chebi_14737	polyatomic		chebi_15453	phosphorusMolEntity		chebi_16352	carbonMolEntity		chebi_15999	exactly1CarboxyGroup		chebi_15481	atLeast2Carbons		chebi_15453	unsaturated		chebi_15453	unsaturated		chebi_11684	carboxylicAcid
			chebi_15533	pnictogenMolEntity		chebi_14737	carboxylicAcid		chebi_15453	carbonMolEntity		chebi_16352	notHydroCarbon		chebi_15999	carboxylicEster		chebi_15481	atLeast3Carbons		chebi_15453	heteroOrganic		chebi_15453	heteroOrganic		chebi_11684	exactly1CarboxyGroup
			chebi_15533	phosphorusMolEntity		chebi_14737	exactly1CarboxyGroup		chebi_15453	notHydroCarbon		chebi_16352	notHaloHydroCarbon		chebi_15999	hasBenzeneRing		chebi_15481	atLeast4Carbons		chebi_15496	chebi_15496		chebi_15496	chebi_15496		chebi_11684	carboxylicEster
			chebi_15533	carbonMolEntity		chebi_14737	carboxylicEster		chebi_15453	notHaloHydroCarbon		chebi_16352	atLeast2Carbons		chebi_15999	ketone		chebi_15481	atLeast5Carbons		chebi_15496	molecule		chebi_15496	molecule		chebi_11684	hasBenzeneRing
			chebi_15533	notHydroCarbon		chebi_14737	saturated		chebi_15453	atLeast2Carbons		chebi_16352	atLeast3Carbons		chebi_15999	unsaturated		chebi_15481	polyatomic		chebi_15496	sulfurMolEntity		chebi_15496	sulfurMolEntity		chebi_11684	unsaturated
			chebi_15533	notHaloHydroCarbon		chebi_14737	heteroOrganic		chebi_15453	atLeast3Carbons		chebi_16352	atLeast4Carbons		chebi_15999	heteroOrganic		chebi_15481	amine		chebi_15496	chalcogenMolEntity		chebi_15496	chalcogenMolEntity		chebi_11684	heteroOrganic
			chebi_15533	atLeast2Carbons		chebi_15655	chebi_15655		chebi_15453	atLeast4Carbons		chebi_16352	atLeast5Carbons		chebi_15474	chebi_15474		chebi_15481	unsaturated		chebi_15496	oxygenMolEntity		chebi_15496	oxygenMolEntity		chebi_15490	chebi_15490
			chebi_15533	atLeast3Carbons		chebi_15655	molecule		chebi_15453	atLeast5Carbons		chebi_16352	polyatomic		chebi_15474	molecule		chebi_15481	heteroOrganic		chebi_15496	pnictogenMolEntity		chebi_15496	pnictogenMolEntity		chebi_15490	molecule
			chebi_15533	atLeast4Carbons		chebi_15655	chalcogenMolEntity		chebi_15453	polyatomic		chebi_16352	carboxylicAcid		chebi_15474	sulfurMolEntity		chebi_15440	chebi_15440		chebi_15496	phosphorusMolEntity		chebi_15496	phosphorusMolEntity		chebi_15490	sulfurMolEntity
			chebi_15533	atLeast5Carbons		chebi_15655	oxygenMolEntity		chebi_15453	amine		chebi_16352	exactly1CarboxyGroup		chebi_15474	chalcogenMolEntity		chebi_15440	molecule		chebi_15496	carbonMolEntity		chebi_15496	carbonMolEntity		chebi_15490	chalcogenMolEntity
			chebi_15533	polyatomic		chebi_15655	carbonMolEntity		chebi_15453	unsaturated		chebi_16352	carboxylicEster		chebi_15474	oxygenMolEntity		chebi_15440	carbonMolEntity		chebi_15496	notHydroCarbon		chebi_15496	notHydroCarbon		chebi_15490	oxygenMolEntity
			chebi_15533	amine		chebi_15655	notHydroCarbon		chebi_15453	heteroOrganic		chebi_16352	saturated		chebi_15474	pnictogenMolEntity		chebi_15440	hydroCarbon		chebi_15496	notHaloHydroCarbon		chebi_15496	notHaloHydroCarbon		chebi_15490	pnictogenMolEntity
			chebi_15533	unsaturated		chebi_15655	notHaloHydroCarbon		chebi_15496	chebi_15496		chebi_16352	heteroOrganic		chebi_15474	phosphorusMolEntity		chebi_15440	atLeast2Carbons		chebi_15496	atLeast2Carbons		chebi_15496	atLeast2Carbons		chebi_15490	phosphorusMolEntity
			chebi_15533	heteroOrganic		chebi_15655	atLeast2Carbons		chebi_15496	molecule		chebi_12800	chebi_12800		chebi_15474	carbonMolEntity		chebi_15440	atLeast3Carbons		chebi_15496	atLeast3Carbons		chebi_15496	atLeast3Carbons		chebi_15490	carbonMolEntity
			chebi_15465	chebi_15465		chebi_15655	atLeast3Carbons		chebi_15496	sulfurMolEntity		chebi_12800	molecule		chebi_15474	notHydroCarbon		chebi_15440	atLeast4Carbons		chebi_15496	atLeast4Carbons		chebi_15496	atLeast4Carbons		chebi_15490	notHydroCarbon
			chebi_15465	molecule		chebi_15655	atLeast4Carbons		chebi_15496	chalcogenMolEntity		chebi_12800	chalcogenMolEntity		chebi_15474	notHaloHydroCarbon		chebi_15440	atLeast5Carbons		chebi_15496	atLeast5Carbons		chebi_15496	atLeast5Carbons		chebi_15490	notHaloHydroCarbon
			chebi_15465	sulfurMolEntity		chebi_15655	atLeast5Carbons		chebi_15496	oxygenMolEntity		chebi_12800	oxygenMolEntity		chebi_15474	atLeast2Carbons		chebi_15440	polyatomic		chebi_15496	polyatomic		chebi_15496	polyatomic		chebi_15490	atLeast2Carbons
			chebi_15465	chalcogenMolEntity		chebi_15655	polyatomic		chebi_15496	pnictogenMolEntity		chebi_12800	carbonMolEntity		chebi_15474	atLeast3Carbons		chebi_15440	unsaturated		chebi_15496	amine		chebi_15496	amine		chebi_15490	atLeast3Carbons
			chebi_15465	oxygenMolEntity		chebi_15655	carboxylicAcid		chebi_15496	phosphorusMolEntity		chebi_12800	notHydroCarbon		chebi_15474	atLeast4Carbons		chebi_15344	chebi_15344		chebi_15496	unsaturated		chebi_15496	unsaturated		chebi_15490	atLeast4Carbons
			chebi_15465	pnictogenMolEntity		chebi_15655	exactly1CarboxyGroup		chebi_15496	carbonMolEntity		chebi_12800	notHaloHydroCarbon		chebi_15474	atLeast5Carbons		chebi_15344	molecule		chebi_15496	heteroOrganic		chebi_15496	heteroOrganic		chebi_15490	atLeast5Carbons
			chebi_15465	phosphorusMolEntity		chebi_15655	carboxylicEster		chebi_15496	notHydroCarbon		chebi_12800	atLeast2Carbons		chebi_15474	polyatomic		chebi_15344	chalcogenMolEntity		chebi_15598	chebi_15598		chebi_15598	chebi_15598		chebi_15490	polyatomic
			chebi_15465	carbonMolEntity		chebi_15655	unsaturated		chebi_15496	notHaloHydroCarbon		chebi_12800	atLeast3Carbons		chebi_15474	amine		chebi_15344	oxygenMolEntity		chebi_15598	molecule		chebi_15598	molecule		chebi_15490	carboxylicAcid
			chebi_15465	notHydroCarbon		chebi_15655	heteroOrganic		chebi_15496	atLeast2Carbons		chebi_12800	atLeast4Carbons		chebi_15474	unsaturated		chebi_15344	carbonMolEntity		chebi_15598	chalcogenMolEntity		chebi_15598	chalcogenMolEntity		chebi_15490	exactly1CarboxyGroup
			chebi_15465	notHaloHydroCarbon		chebi_15654	chebi_15654		chebi_15496	atLeast3Carbons		chebi_12800	atLeast5Carbons		chebi_15474	heteroOrganic		chebi_15344	notHydroCarbon		chebi_15598	oxygenMolEntity		chebi_15598	oxygenMolEntity		chebi_15490	carboxylicEster
			chebi_15465	atLeast2Carbons		chebi_15654	molecule		chebi_15496	atLeast4Carbons		chebi_12800	polyatomic		chebi_16453	chebi_16453		chebi_15344	notHaloHydroCarbon		chebi_15598	carbonMolEntity		chebi_15598	carbonMolEntity		chebi_15490	amine
			chebi_15465	atLeast3Carbons		chebi_15654	chalcogenMolEntity		chebi_15496	atLeast5Carbons		chebi_12800	unsaturated		chebi_16453	molecule		chebi_15344	atLeast2Carbons		chebi_15598	notHydroCarbon		chebi_15598	notHydroCarbon		chebi_15490	ketone
			chebi_15465	atLeast4Carbons		chebi_15654	oxygenMolEntity		chebi_15496	polyatomic		chebi_12800	heteroOrganic		chebi_16453	chalcogenMolEntity		chebi_15344	atLeast3Carbons		chebi_15598	notHaloHydroCarbon		chebi_15598	notHaloHydroCarbon		chebi_15490	unsaturated
			chebi_15465	atLeast5Carbons		chebi_15654	carbonMolEntity		chebi_15496	amine		chebi_15478	chebi_15478		chebi_16453	oxygenMolEntity		chebi_15344	atLeast4Carbons		chebi_15598	atLeast2Carbons		chebi_15598	atLeast2Carbons		chebi_15490	heteroOrganic
			chebi_15465	polyatomic		chebi_15654	notHydroCarbon		chebi_15496	unsaturated		chebi_15478	molecule		chebi_16453	carbonMolEntity		chebi_15344	exactly4Carbons		chebi_15598	atLeast3Carbons		chebi_15598	atLeast3Carbons		chebi_16319	chebi_16319
			chebi_15465	carboxylicAcid		chebi_15654	notHaloHydroCarbon		chebi_15496	heteroOrganic		chebi_15478	sulfurMolEntity		chebi_16453	notHydroCarbon		chebi_15344	polyatomic		chebi_15598	atLeast4Carbons		chebi_15598	atLeast4Carbons		chebi_16319	molecule
			chebi_15465	exactly1CarboxyGroup		chebi_15654	atLeast2Carbons		chebi_15497	chebi_15497		chebi_15478	chalcogenMolEntity		chebi_16453	notHaloHydroCarbon		chebi_15344	carboxylicAcid		chebi_15598	atLeast5Carbons		chebi_15598	atLeast5Carbons		chebi_16319	chalcogenMolEntity
			chebi_15465	carboxylicEster		chebi_15654	atLeast3Carbons		chebi_15497	molecule		chebi_15478	oxygenMolEntity		chebi_16453	atLeast2Carbons		chebi_15344	exactly1CarboxyGroup		chebi_15598	polyatomic		chebi_15598	polyatomic		chebi_16319	oxygenMolEntity
			chebi_15465	amine		chebi_15654	atLeast4Carbons		chebi_15497	sulfurMolEntity		chebi_15478	pnictogenMolEntity		chebi_16453	atLeast3Carbons		chebi_15344	carboxylicEster		chebi_15598	carboxylicEster		chebi_15598	carboxylicEster		chebi_16319	carbonMolEntity
			chebi_15465	unsaturated		chebi_15654	atLeast5Carbons		chebi_15497	chalcogenMolEntity		chebi_15478	phosphorusMolEntity		chebi_16453	atLeast4Carbons		chebi_15344	ketone		chebi_15598	saturated		chebi_15598	saturated		chebi_16319	notHydroCarbon
			chebi_15465	heteroOrganic		chebi_15654	polyatomic		chebi_15497	oxygenMolEntity		chebi_15478	carbonMolEntity		chebi_16453	atLeast5Carbons		chebi_15344	saturated		chebi_15598	heteroOrganic		chebi_15598	heteroOrganic		chebi_16319	notHaloHydroCarbon
			chebi_15529	chebi_15529		chebi_15654	carboxylicAcid		chebi_15497	pnictogenMolEntity		chebi_15478	notHydroCarbon		chebi_16453	polyatomic		chebi_15344	heteroOrganic		chebi_15498	chebi_15498		chebi_15498	chebi_15498		chebi_16319	atLeast2Carbons
			chebi_15529	molecule		chebi_15654	exactly1CarboxyGroup		chebi_15497	phosphorusMolEntity		chebi_15478	notHaloHydroCarbon		chebi_16453	carboxylicAcid		chebi_15343	chebi_15343		chebi_15498	molecule		chebi_15498	molecule		chebi_16319	atLeast3Carbons
			chebi_15529	sulfurMolEntity		chebi_15654	carboxylicEster		chebi_15497	carbonMolEntity		chebi_15478	atLeast2Carbons		chebi_16453	exactly1CarboxyGroup		chebi_15343	molecule		chebi_15498	chlorineMolEntity		chebi_15498	chlorineMolEntity		chebi_16319	atLeast4Carbons
			chebi_15529	chalcogenMolEntity		chebi_15654	unsaturated		chebi_15497	notHydroCarbon		chebi_15478	atLeast3Carbons		chebi_16453	carboxylicEster		chebi_15343	chalcogenMolEntity		chebi_15498	halogenMolEntity		chebi_15498	halogenMolEntity		chebi_16319	atLeast5Carbons
			chebi_15529	oxygenMolEntity		chebi_15654	heteroOrganic		chebi_15497	notHaloHydroCarbon		chebi_15478	atLeast4Carbons		chebi_16453	unsaturated		chebi_15343	oxygenMolEntity		chebi_15498	sulfurMolEntity		chebi_15498	sulfurMolEntity		chebi_16319	polyatomic
			chebi_15529	pnictogenMolEntity		chebi_16254	chebi_16254		chebi_15497	atLeast2Carbons		chebi_15478	atLeast5Carbons		chebi_16453	heteroOrganic		chebi_15343	carbonMolEntity		chebi_15498	chalcogenMolEntity		chebi_15498	chalcogenMolEntity		chebi_16319	carboxylicAcid
			chebi_15529	phosphorusMolEntity		chebi_16254	molecule		chebi_15497	atLeast3Carbons		chebi_15478	polyatomic		chebi_15470	chebi_15470		chebi_15343	hydrogenMolEntity		chebi_15498	oxygenMolEntity		chebi_15498	oxygenMolEntity		chebi_16319	exactly1CarboxyGroup
			chebi_15529	carbonMolEntity		chebi_16254	chalcogenMolEntity		chebi_15497	atLeast4Carbons		chebi_15478	amine		chebi_15470	molecule		chebi_15343	notHydroCarbon		chebi_15498	pnictogenMolEntity		chebi_15498	pnictogenMolEntity		chebi_16319	carboxylicEster
			chebi_15529	notHydroCarbon		chebi_16254	oxygenMolEntity		chebi_15497	atLeast5Carbons		chebi_15478	unsaturated		chebi_15470	chlorineMolEntity		chebi_15343	notHaloHydroCarbon		chebi_15498	phosphorusMolEntity		chebi_15498	phosphorusMolEntity		chebi_16319	aldehyde
			chebi_15529	notHaloHydroCarbon		chebi_16254	carbonMolEntity		chebi_15497	polyatomic		chebi_15478	heteroOrganic		chebi_15470	halogenMolEntity		chebi_15343	atLeast2Carbons		chebi_15498	carbonMolEntity		chebi_15498	carbonMolEntity		chebi_16319	saturated
			chebi_15529	atLeast2Carbons		chebi_16254	notHydroCarbon		chebi_15497	carboxylicAcid		chebi_16354	chebi_16354		chebi_15470	sulfurMolEntity		chebi_15343	exactly2Carbons		chebi_15498	notHydroCarbon		chebi_15498	notHydroCarbon		chebi_16319	heteroOrganic
			chebi_15529	atLeast3Carbons		chebi_16254	notHaloHydroCarbon		chebi_15497	exactly1CarboxyGroup		chebi_16354	molecule		chebi_15470	chalcogenMolEntity		chebi_15343	polyatomic		chebi_15498	notHaloHydroCarbon		chebi_15498	notHaloHydroCarbon		chebi_15452	chebi_15452
			chebi_15529	atLeast4Carbons		chebi_16254	atLeast2Carbons		chebi_15497	carboxylicEster		chebi_16354	chalcogenMolEntity		chebi_15470	oxygenMolEntity		chebi_15343	saturated		chebi_15498	atLeast2Carbons		chebi_15498	atLeast2Carbons		chebi_15452	molecule
			chebi_15529	atLeast5Carbons		chebi_16254	atLeast3Carbons		chebi_15497	amine		chebi_16354	oxygenMolEntity		chebi_15470	pnictogenMolEntity		chebi_15343	heteroOrganic		chebi_15498	atLeast3Carbons		chebi_15498	atLeast3Carbons		chebi_15452	sulfurMolEntity
			chebi_15529	polyatomic		chebi_16254	atLeast4Carbons		chebi_15497	unsaturated		chebi_16354	carbonMolEntity		chebi_15470	phosphorusMolEntity		chebi_15342	chebi_15342		chebi_15498	atLeast4Carbons		chebi_15498	atLeast4Carbons		chebi_15452	chalcogenMolEntity
			chebi_15529	amine		chebi_16254	atLeast5Carbons		chebi_15497	heteroOrganic		chebi_16354	notHydroCarbon		chebi_15470	carbonMolEntity		chebi_15342	molecule		chebi_15498	atLeast5Carbons		chebi_15498	atLeast5Carbons		chebi_15452	oxygenMolEntity
			chebi_15529	unsaturated		chebi_16254	polyatomic		chebi_16477	chebi_16477		chebi_16354	notHaloHydroCarbon		chebi_15470	notHydroCarbon		chebi_15342	chalcogenMolEntity		chebi_15498	polyatomic		chebi_15498	polyatomic		chebi_15452	pnictogenMolEntity
			chebi_15529	heteroOrganic		chebi_16254	carboxylicEster		chebi_16477	molecule		chebi_16354	atLeast2Carbons		chebi_15470	notHaloHydroCarbon		chebi_15342	oxygenMolEntity		chebi_15498	hasBenzeneRing		chebi_15498	hasBenzeneRing		chebi_15452	phosphorusMolEntity
			chebi_15628	chebi_15628		chebi_16254	unsaturated		chebi_16477	chalcogenMolEntity		chebi_16354	atLeast3Carbons		chebi_15470	atLeast2Carbons		chebi_15342	carbonMolEntity		chebi_15498	amine		chebi_15498	amine		chebi_15452	carbonMolEntity
			chebi_15628	molecule		chebi_16254	heteroOrganic		chebi_16477	oxygenMolEntity		chebi_16354	atLeast4Carbons		chebi_15470	atLeast3Carbons		chebi_15342	notHydroCarbon		chebi_15498	unsaturated		chebi_15498	unsaturated		chebi_15452	notHydroCarbon
			chebi_15628	chalcogenMolEntity		chebi_15652	chebi_15652		chebi_16477	pnictogenMolEntity		chebi_16354	exactly4Carbons		chebi_15470	atLeast4Carbons		chebi_15342	notHaloHydroCarbon		chebi_15498	heteroOrganic		chebi_15498	heteroOrganic		chebi_15452	notHaloHydroCarbon
			chebi_15628	oxygenMolEntity		chebi_15652	molecule		chebi_16477	phosphorusMolEntity		chebi_16354	polyatomic		chebi_15470	atLeast5Carbons		chebi_15342	atLeast2Carbons		chebi_15497	chebi_15497		chebi_15497	chebi_15497		chebi_15452	atLeast2Carbons
			chebi_15628	carbonMolEntity		chebi_15652	chalcogenMolEntity		chebi_16477	carbonMolEntity		chebi_16354	saturated		chebi_15470	polyatomic		chebi_15342	atLeast3Carbons		chebi_15497	molecule		chebi_15497	molecule		chebi_15452	atLeast3Carbons
			chebi_15628	notHydroCarbon		chebi_15652	oxygenMolEntity		chebi_16477	notHydroCarbon		chebi_16354	heteroOrganic		chebi_15470	hasBenzeneRing		chebi_15342	atLeast4Carbons		chebi_15497	sulfurMolEntity		chebi_15497	sulfurMolEntity		chebi_15452	atLeast4Carbons
			chebi_15628	notHaloHydroCarbon		chebi_15652	pnictogenMolEntity		chebi_16477	notHaloHydroCarbon		chebi_15479	chebi_15479		chebi_15470	amine		chebi_15342	atLeast5Carbons		chebi_15497	chalcogenMolEntity		chebi_15497	chalcogenMolEntity		chebi_15452	atLeast5Carbons
			chebi_15628	atLeast2Carbons		chebi_15652	phosphorusMolEntity		chebi_16477	atLeast2Carbons		chebi_15479	molecule		chebi_15470	unsaturated		chebi_15342	polyatomic		chebi_15497	oxygenMolEntity		chebi_15497	oxygenMolEntity		chebi_15452	polyatomic
			chebi_15628	atLeast3Carbons		chebi_15652	carbonMolEntity		chebi_16477	atLeast3Carbons		chebi_15479	sulfurMolEntity		chebi_15470	heteroOrganic		chebi_15342	hasBenzeneRing		chebi_15497	pnictogenMolEntity		chebi_15497	pnictogenMolEntity		chebi_15452	amine
			chebi_15628	atLeast4Carbons		chebi_15652	notHydroCarbon		chebi_16477	atLeast4Carbons		chebi_15479	chalcogenMolEntity		chebi_15335	chebi_15335		chebi_15342	ketone		chebi_15497	phosphorusMolEntity		chebi_15497	phosphorusMolEntity		chebi_15452	unsaturated
			chebi_15628	atLeast5Carbons		chebi_15652	notHaloHydroCarbon		chebi_16477	atLeast5Carbons		chebi_15479	oxygenMolEntity		chebi_15335	molecule		chebi_15342	unsaturated		chebi_15497	carbonMolEntity		chebi_15497	carbonMolEntity		chebi_15452	heteroOrganic
			chebi_15628	polyatomic		chebi_15652	atLeast2Carbons		chebi_16477	polyatomic		chebi_15479	pnictogenMolEntity		chebi_15335	chalcogenMolEntity		chebi_15342	heteroOrganic		chebi_15497	notHydroCarbon		chebi_15497	notHydroCarbon		chebi_15492	chebi_15492
			chebi_15628	carboxylicAcid		chebi_15652	atLeast3Carbons		chebi_16477	unsaturated		chebi_15479	phosphorusMolEntity		chebi_15335	oxygenMolEntity		chebi_15707	chebi_15707		chebi_15497	notHaloHydroCarbon		chebi_15497	notHaloHydroCarbon		chebi_15492	molecule
			chebi_15628	exactly1CarboxyGroup		chebi_15652	atLeast4Carbons		chebi_16477	heteroOrganic		chebi_15479	carbonMolEntity		chebi_15335	carbonMolEntity		chebi_15707	molecule		chebi_15497	atLeast2Carbons		chebi_15497	atLeast2Carbons		chebi_15492	sulfurMolEntity
			chebi_15628	carboxylicEster		chebi_15652	atLeast5Carbons		chebi_15596	chebi_15596		chebi_15479	notHydroCarbon		chebi_15335	notHydroCarbon		chebi_15707	chalcogenMolEntity		chebi_15497	atLeast3Carbons		chebi_15497	atLeast3Carbons		chebi_15492	chalcogenMolEntity
			chebi_15628	unsaturated		chebi_15652	polyatomic		chebi_15596	molecule		chebi_15479	notHaloHydroCarbon		chebi_15335	notHaloHydroCarbon		chebi_15707	oxygenMolEntity		chebi_15497	atLeast4Carbons		chebi_15497	atLeast4Carbons		chebi_15492	oxygenMolEntity
			chebi_15628	heteroOrganic		chebi_15652	amine		chebi_15596	chalcogenMolEntity		chebi_15479	atLeast2Carbons		chebi_15335	atLeast2Carbons		chebi_15707	carbonMolEntity		chebi_15497	atLeast5Carbons		chebi_15497	atLeast5Carbons		chebi_15492	pnictogenMolEntity
			chebi_15629	chebi_15629		chebi_15652	unsaturated		chebi_15596	oxygenMolEntity		chebi_15479	atLeast3Carbons		chebi_15335	atLeast3Carbons		chebi_15707	notHydroCarbon		chebi_15497	polyatomic		chebi_15497	polyatomic		chebi_15492	phosphorusMolEntity
			chebi_15629	molecule		chebi_15652	heteroOrganic		chebi_15596	carbonMolEntity		chebi_15479	atLeast4Carbons		chebi_15335	atLeast4Carbons		chebi_15707	notHaloHydroCarbon		chebi_15497	carboxylicAcid		chebi_15497	carboxylicAcid		chebi_15492	carbonMolEntity
			chebi_15629	chalcogenMolEntity		chebi_16256	chebi_16256		chebi_15596	notHydroCarbon		chebi_15479	atLeast5Carbons		chebi_15335	atLeast5Carbons		chebi_15707	atLeast2Carbons		chebi_15497	exactly1CarboxyGroup		chebi_15497	exactly1CarboxyGroup		chebi_15492	notHydroCarbon
			chebi_15629	oxygenMolEntity		chebi_16256	molecule		chebi_15596	notHaloHydroCarbon		chebi_15479	polyatomic		chebi_15335	polyatomic		chebi_15707	atLeast3Carbons		chebi_15497	carboxylicEster		chebi_15497	carboxylicEster		chebi_15492	notHaloHydroCarbon
			chebi_15629	carbonMolEntity		chebi_16256	chalcogenMolEntity		chebi_15596	atLeast2Carbons		chebi_15479	amine		chebi_15335	hasBenzeneRing		chebi_15707	atLeast4Carbons		chebi_15497	amine		chebi_15497	amine		chebi_15492	atLeast2Carbons
			chebi_15629	notHydroCarbon		chebi_16256	oxygenMolEntity		chebi_15596	atLeast3Carbons		chebi_15479	unsaturated		chebi_15335	ketone		chebi_15707	atLeast5Carbons		chebi_15497	unsaturated		chebi_15497	unsaturated		chebi_15492	atLeast3Carbons
			chebi_15629	notHaloHydroCarbon		chebi_16256	carbonMolEntity		chebi_15596	atLeast4Carbons		chebi_15479	heteroOrganic		chebi_15335	unsaturated		chebi_15707	polyatomic		chebi_15497	heteroOrganic		chebi_15497	heteroOrganic		chebi_15492	atLeast4Carbons
			chebi_15629	atLeast2Carbons		chebi_16256	notHydroCarbon		chebi_15596	atLeast5Carbons		chebi_16076	chebi_16076		chebi_15335	heteroOrganic		chebi_15707	carboxylicAcid		chebi_15499	chebi_15499		chebi_15595	chebi_15595		chebi_15492	atLeast5Carbons
			chebi_15629	atLeast3Carbons		chebi_16256	notHaloHydroCarbon		chebi_15596	polyatomic		chebi_16076	molecule		chebi_15430	chebi_15430		chebi_15707	exactly1CarboxyGroup		chebi_15499	molecule		chebi_15595	molecule		chebi_15492	polyatomic
			chebi_15629	atLeast4Carbons		chebi_16256	atLeast2Carbons		chebi_15596	carboxylicAcid		chebi_16076	chalcogenMolEntity		chebi_15430	molecule		chebi_15707	carboxylicEster		chebi_15499	sulfurMolEntity		chebi_15595	chalcogenMolEntity		chebi_15492	carboxylicAcid
			chebi_15629	atLeast5Carbons		chebi_16256	atLeast3Carbons		chebi_15596	atLeast2CarboxyGroups		chebi_16076	oxygenMolEntity		chebi_15430	chalcogenMolEntity		chebi_15707	hasBenzeneRing		chebi_15499	chalcogenMolEntity		chebi_15595	oxygenMolEntity		chebi_15492	exactly1CarboxyGroup
			chebi_15629	polyatomic		chebi_16256	atLeast4Carbons		chebi_15596	exactly2CarboxyGroups		chebi_16076	carbonMolEntity		chebi_15430	oxygenMolEntity		chebi_15707	ketone		chebi_15499	oxygenMolEntity		chebi_15595	carbonMolEntity		chebi_15492	carboxylicEster
			chebi_15629	carboxylicAcid		chebi_16256	exactly4Carbons		chebi_15596	carboxylicEster		chebi_16076	hydrogenMolEntity		chebi_15430	carbonMolEntity		chebi_15707	unsaturated		chebi_15499	pnictogenMolEntity		chebi_15595	notHydroCarbon		chebi_15492	amine
			chebi_15629	exactly1CarboxyGroup		chebi_16256	polyatomic		chebi_15596	hasBenzeneRing		chebi_16076	notHydroCarbon		chebi_15430	notHydroCarbon		chebi_15707	heteroOrganic		chebi_15499	phosphorusMolEntity		chebi_15595	notHaloHydroCarbon		chebi_15492	ketone
			chebi_15629	carboxylicEster		chebi_16256	carboxylicAcid		chebi_15596	unsaturated		chebi_16076	notHaloHydroCarbon		chebi_15430	notHaloHydroCarbon		chebi_15709	chebi_15709		chebi_15499	carbonMolEntity		chebi_15595	atLeast2Carbons		chebi_15492	unsaturated
			chebi_15629	unsaturated		chebi_16256	exactly1CarboxyGroup		chebi_15596	heteroOrganic		chebi_16076	atLeast2Carbons		chebi_15430	atLeast2Carbons		chebi_15709	molecule		chebi_15499	notHydroCarbon		chebi_15595	atLeast3Carbons		chebi_15492	heteroOrganic
			chebi_15629	heteroOrganic		chebi_16256	carboxylicEster		chebi_10790	chebi_10790		chebi_16076	atLeast3Carbons		chebi_15430	atLeast3Carbons		chebi_15709	chalcogenMolEntity		chebi_15499	notHaloHydroCarbon		chebi_15595	atLeast4Carbons		chebi_1506	chebi_1506
			chebi_15468	chebi_15468		chebi_16256	aldehyde		chebi_10790	molecule		chebi_16076	atLeast4Carbons		chebi_15430	atLeast4Carbons		chebi_15709	oxygenMolEntity		chebi_15499	atLeast2Carbons		chebi_15595	exactly4Carbons		chebi_1506	molecule
			chebi_15468	molecule		chebi_16256	saturated		chebi_10790	chalcogenMolEntity		chebi_16076	atLeast5Carbons		chebi_15430	atLeast5Carbons		chebi_15709	carbonMolEntity		chebi_15499	atLeast3Carbons		chebi_15595	polyatomic		chebi_1506	chalcogenMolEntity
			chebi_15468	sulfurMolEntity		chebi_16256	heteroOrganic		chebi_10790	oxygenMolEntity		chebi_16076	polyatomic		chebi_15430	polyatomic		chebi_15709	notHydroCarbon		chebi_15499	atLeast4Carbons		chebi_15595	carboxylicEster		chebi_1506	oxygenMolEntity
			chebi_15468	chalcogenMolEntity		chebi_15858	chebi_15858		chebi_10790	carbonMolEntity		chebi_16076	ketone		chebi_15430	carboxylicAcid		chebi_15709	notHaloHydroCarbon		chebi_15499	atLeast5Carbons		chebi_15595	saturated		chebi_1506	carbonMolEntity
			chebi_15468	oxygenMolEntity		chebi_15858	molecule		chebi_10790	notHydroCarbon		chebi_16076	unsaturated		chebi_15430	atLeast2CarboxyGroups		chebi_15709	atLeast2Carbons		chebi_15499	polyatomic		chebi_15595	heteroOrganic		chebi_1506	notHydroCarbon
			chebi_15468	pnictogenMolEntity		chebi_15858	bromineMolEntity		chebi_10790	notHaloHydroCarbon		chebi_16076	heteroOrganic		chebi_15430	exactly2CarboxyGroups		chebi_15709	atLeast3Carbons		chebi_15499	hasBenzeneRing		chebi_15594	chebi_15594		chebi_1506	notHaloHydroCarbon
			chebi_15468	phosphorusMolEntity		chebi_15858	halogenMolEntity		chebi_10790	atLeast2Carbons		chebi_16715	chebi_16715		chebi_15430	carboxylicEster		chebi_15709	atLeast4Carbons		chebi_15499	amine		chebi_15594	molecule		chebi_1506	atLeast2Carbons
			chebi_15468	carbonMolEntity		chebi_15858	inorganic		chebi_10790	atLeast3Carbons		chebi_16715	molecule		chebi_15430	unsaturated		chebi_15709	atLeast5Carbons		chebi_15499	unsaturated		chebi_15594	chalcogenMolEntity		chebi_1506	atLeast3Carbons
			chebi_15468	notHydroCarbon		chebi_15858	notHydroCarbon		chebi_10790	exactly3Carbons		chebi_16715	chalcogenMolEntity		chebi_15430	heteroOrganic		chebi_15709	polyatomic		chebi_15499	heteroOrganic		chebi_15594	oxygenMolEntity		chebi_1506	atLeast4Carbons
			chebi_15468	notHaloHydroCarbon		chebi_15858	notHaloHydroCarbon		chebi_10790	polyatomic		chebi_16715	oxygenMolEntity		chebi_15334	chebi_15334		chebi_15709	carboxylicEster		chebi_15596	chebi_15596		chebi_15594	carbonMolEntity		chebi_1506	atLeast5Carbons
			chebi_15468	atLeast2Carbons		chebi_15858	monoatomic		chebi_10790	saturated		chebi_16715	carbonMolEntity		chebi_15334	molecule		chebi_15709	hasBenzeneRing		chebi_15596	molecule		chebi_15594	notHydroCarbon		chebi_1506	polyatomic
			chebi_15468	atLeast3Carbons		chebi_15507	chebi_15507		chebi_10790	heteroOrganic		chebi_16715	notHydroCarbon		chebi_15334	chalcogenMolEntity		chebi_15709	unsaturated		chebi_15596	chalcogenMolEntity		chebi_15594	notHaloHydroCarbon		chebi_1506	carboxylicAcid
			chebi_15468	atLeast4Carbons		chebi_15507	molecule		chebi_15556	chebi_15556		chebi_16715	notHaloHydroCarbon		chebi_15334	oxygenMolEntity		chebi_15709	heteroOrganic		chebi_15596	oxygenMolEntity		chebi_15594	atLeast2Carbons		chebi_1506	atLeast2CarboxyGroups
			chebi_15468	atLeast5Carbons		chebi_15507	sulfurMolEntity		chebi_15556	molecule		chebi_16715	atLeast2Carbons		chebi_15334	carbonMolEntity		chebi_15448	chebi_15448		chebi_15596	carbonMolEntity		chebi_15594	atLeast3Carbons		chebi_1506	exactly2CarboxyGroups
			chebi_15468	polyatomic		chebi_15507	chalcogenMolEntity		chebi_15556	chalcogenMolEntity		chebi_16715	atLeast3Carbons		chebi_15334	notHydroCarbon		chebi_15448	molecule		chebi_15596	notHydroCarbon		chebi_15594	atLeast4Carbons		chebi_1506	carboxylicEster
			chebi_15468	amine		chebi_15507	oxygenMolEntity		chebi_15556	oxygenMolEntity		chebi_16715	atLeast4Carbons		chebi_15334	notHaloHydroCarbon		chebi_15448	sulfurMolEntity		chebi_15596	notHaloHydroCarbon		chebi_15594	atLeast5Carbons		chebi_1506	ketone
			chebi_15468	unsaturated		chebi_15507	pnictogenMolEntity		chebi_15556	carbonMolEntity		chebi_16715	atLeast5Carbons		chebi_15334	atLeast2Carbons		chebi_15448	chalcogenMolEntity		chebi_15596	atLeast2Carbons		chebi_15594	polyatomic		chebi_1506	unsaturated
			chebi_15468	heteroOrganic		chebi_15507	phosphorusMolEntity		chebi_15556	hydrogenMolEntity		chebi_16715	polyatomic		chebi_15334	atLeast3Carbons		chebi_15448	oxygenMolEntity		chebi_15596	atLeast3Carbons		chebi_15594	carboxylicEster		chebi_1506	heteroOrganic
			chebi_15642	chebi_15642		chebi_15507	carbonMolEntity		chebi_15556	notHydroCarbon		chebi_16715	ketone		chebi_15334	atLeast4Carbons		chebi_15448	pnictogenMolEntity		chebi_15596	atLeast4Carbons		chebi_15594	saturated		chebi_15454	chebi_15454
			chebi_15642	molecule		chebi_15507	notHydroCarbon		chebi_15556	notHaloHydroCarbon		chebi_16715	saturated		chebi_15334	atLeast5Carbons		chebi_15448	phosphorusMolEntity		chebi_15596	atLeast5Carbons		chebi_15594	heteroOrganic		chebi_15454	molecule
			chebi_15642	chalcogenMolEntity		chebi_15507	notHaloHydroCarbon		chebi_15556	atLeast2Carbons		chebi_16715	heteroOrganic		chebi_15334	polyatomic		chebi_15448	carbonMolEntity		chebi_15596	polyatomic		chebi_15499	chebi_15499		chebi_15454	sulfurMolEntity
			chebi_15642	oxygenMolEntity		chebi_15507	atLeast2Carbons		chebi_15556	atLeast3Carbons		chebi_12387	chebi_12387		chebi_15334	carboxylicAcid		chebi_15448	notHydroCarbon		chebi_15596	carboxylicAcid		chebi_15499	molecule		chebi_15454	chalcogenMolEntity
			chebi_15642	carbonMolEntity		chebi_15507	atLeast3Carbons		chebi_15556	atLeast4Carbons		chebi_12387	molecule		chebi_15334	exactly1CarboxyGroup		chebi_15448	notHaloHydroCarbon		chebi_15596	atLeast2CarboxyGroups		chebi_15499	sulfurMolEntity		chebi_15454	oxygenMolEntity
			chebi_15642	hydrogenMolEntity		chebi_15507	atLeast4Carbons		chebi_15556	atLeast5Carbons		chebi_12387	chalcogenMolEntity		chebi_15334	carboxylicEster		chebi_15448	atLeast2Carbons		chebi_15596	exactly2CarboxyGroups		chebi_15499	chalcogenMolEntity		chebi_15454	pnictogenMolEntity
			chebi_15642	notHydroCarbon		chebi_15507	atLeast5Carbons		chebi_15556	polyatomic		chebi_12387	oxygenMolEntity		chebi_15334	hasBenzeneRing		chebi_15448	atLeast3Carbons		chebi_15596	carboxylicEster		chebi_15499	oxygenMolEntity		chebi_15454	phosphorusMolEntity
			chebi_15642	notHaloHydroCarbon		chebi_15507	polyatomic		chebi_15556	carboxylicAcid		chebi_12387	pnictogenMolEntity		chebi_15334	unsaturated		chebi_15448	atLeast4Carbons		chebi_15596	hasBenzeneRing		chebi_15499	pnictogenMolEntity		chebi_15454	carbonMolEntity
			chebi_15642	atLeast2Carbons		chebi_15507	amine		chebi_15556	exactly1CarboxyGroup		chebi_12387	phosphorusMolEntity		chebi_15334	heteroOrganic		chebi_15448	atLeast5Carbons		chebi_15596	unsaturated		chebi_15499	phosphorusMolEntity		chebi_15454	notHydroCarbon
			chebi_15642	atLeast3Carbons		chebi_15507	unsaturated		chebi_15556	carboxylicEster		chebi_12387	carbonMolEntity		chebi_16450	chebi_16450		chebi_15448	polyatomic		chebi_15596	heteroOrganic		chebi_15499	carbonMolEntity		chebi_15454	notHaloHydroCarbon
			chebi_15642	atLeast4Carbons		chebi_15507	heteroOrganic		chebi_15556	ketone		chebi_12387	notHydroCarbon		chebi_16450	molecule		chebi_15448	amine		chebi_15591	chebi_15591		chebi_15499	notHydroCarbon		chebi_15454	atLeast2Carbons
			chebi_15642	atLeast5Carbons		chebi_15347	chebi_15347		chebi_15556	unsaturated		chebi_12387	notHaloHydroCarbon		chebi_16450	chalcogenMolEntity		chebi_15448	unsaturated		chebi_15591	molecule		chebi_15499	notHaloHydroCarbon		chebi_15454	atLeast3Carbons
			chebi_15642	polyatomic		chebi_15347	molecule		chebi_15556	heteroOrganic		chebi_12387	atLeast2Carbons		chebi_16450	oxygenMolEntity		chebi_15448	heteroOrganic		chebi_15591	chalcogenMolEntity		chebi_15499	atLeast2Carbons		chebi_15454	atLeast4Carbons
			chebi_15642	saturated		chebi_15347	chalcogenMolEntity		chebi_15557	chebi_15557		chebi_12387	atLeast3Carbons		chebi_16450	carbonMolEntity		chebi_15992	chebi_15992		chebi_15591	oxygenMolEntity		chebi_15499	atLeast3Carbons		chebi_15454	atLeast5Carbons
			chebi_15642	heteroOrganic		chebi_15347	oxygenMolEntity		chebi_15557	molecule		chebi_12387	atLeast4Carbons		chebi_16450	notHydroCarbon		chebi_15992	molecule		chebi_15591	carbonMolEntity		chebi_15499	atLeast4Carbons		chebi_15454	polyatomic
			chebi_11060	chebi_11060		chebi_15347	carbonMolEntity		chebi_15557	chalcogenMolEntity		chebi_12387	atLeast5Carbons		chebi_16450	notHaloHydroCarbon		chebi_15992	chalcogenMolEntity		chebi_15591	notHydroCarbon		chebi_15499	atLeast5Carbons		chebi_15454	carboxylicAcid
			chebi_11060	molecule		chebi_15347	notHydroCarbon		chebi_15557	oxygenMolEntity		chebi_12387	polyatomic		chebi_16450	atLeast2Carbons		chebi_15992	oxygenMolEntity		chebi_15591	notHaloHydroCarbon		chebi_15499	polyatomic		chebi_15454	exactly1CarboxyGroup
			chebi_11060	chalcogenMolEntity		chebi_15347	notHaloHydroCarbon		chebi_15557	carbonMolEntity		chebi_12387	saturated		chebi_16450	atLeast3Carbons		chebi_15992	carbonMolEntity		chebi_15591	atLeast2Carbons		chebi_15499	hasBenzeneRing		chebi_15454	carboxylicEster
			chebi_11060	oxygenMolEntity		chebi_15347	atLeast2Carbons		chebi_15557	notHydroCarbon		chebi_12387	heteroOrganic		chebi_16450	atLeast4Carbons		chebi_15992	notHydroCarbon		chebi_15591	atLeast3Carbons		chebi_15499	amine		chebi_15454	amine
			chebi_11060	carbonMolEntity		chebi_15347	atLeast3Carbons		chebi_15557	notHaloHydroCarbon		chebi_15075	chebi_15075		chebi_16450	atLeast5Carbons		chebi_15992	notHaloHydroCarbon		chebi_15591	atLeast4Carbons		chebi_15499	unsaturated		chebi_15454	unsaturated
			chebi_11060	notHydroCarbon		chebi_15347	exactly3Carbons		chebi_15557	atLeast2Carbons		chebi_15075	molecule		chebi_16450	polyatomic		chebi_15992	atLeast2Carbons		chebi_15591	atLeast5Carbons		chebi_15499	heteroOrganic		chebi_15454	heteroOrganic
			chebi_11060	notHaloHydroCarbon		chebi_15347	polyatomic		chebi_15557	atLeast3Carbons		chebi_15075	seleniumMolEntity		chebi_16450	unsaturated		chebi_15992	atLeast3Carbons		chebi_15591	polyatomic		chebi_15596	chebi_15596		chebi_15453	chebi_15453
			chebi_11060	atLeast2Carbons		chebi_15347	ketone		chebi_15557	atLeast4Carbons		chebi_15075	chalcogenMolEntity		chebi_16450	heteroOrganic		chebi_15992	atLeast4Carbons		chebi_15591	carboxylicAcid		chebi_15596	molecule		chebi_15453	molecule
			chebi_11060	atLeast3Carbons		chebi_15347	saturated		chebi_15557	atLeast5Carbons		chebi_15075	oxygenMolEntity		chebi_15337	chebi_15337		chebi_15992	atLeast5Carbons		chebi_15591	atLeast2CarboxyGroups		chebi_15596	chalcogenMolEntity		chebi_15453	sulfurMolEntity
			chebi_11060	atLeast4Carbons		chebi_15347	heteroOrganic		chebi_15557	polyatomic		chebi_15075	inorganic		chebi_15337	molecule		chebi_15992	polyatomic		chebi_15591	exactly2CarboxyGroups		chebi_15596	oxygenMolEntity		chebi_15453	chalcogenMolEntity
			chebi_11060	atLeast5Carbons		chebi_15481	chebi_15481		chebi_15557	carboxylicAcid		chebi_15075	notHydroCarbon		chebi_15337	chalcogenMolEntity		chebi_15992	carboxylicEster		chebi_15591	carboxylicEster		chebi_15596	carbonMolEntity		chebi_15453	oxygenMolEntity
			chebi_11060	polyatomic		chebi_15481	molecule		chebi_15557	exactly1CarboxyGroup		chebi_15075	notHaloHydroCarbon		chebi_15337	oxygenMolEntity		chebi_15992	hasBenzeneRing		chebi_15591	saturated		chebi_15596	notHydroCarbon		chebi_15453	pnictogenMolEntity
			chebi_11060	carboxylicEster		chebi_15481	sulfurMolEntity		chebi_15557	carboxylicEster		chebi_15075	polyatomic		chebi_15337	carbonMolEntity		chebi_15992	unsaturated		chebi_15591	heteroOrganic		chebi_15596	notHaloHydroCarbon		chebi_15453	phosphorusMolEntity
			chebi_11060	saturated		chebi_15481	chalcogenMolEntity		chebi_15557	ketone		chebi_15465	chebi_15465		chebi_15337	notHydroCarbon		chebi_15992	heteroOrganic		chebi_15590	chebi_15590		chebi_15596	atLeast2Carbons		chebi_15453	carbonMolEntity
			chebi_11060	heteroOrganic		chebi_15481	oxygenMolEntity		chebi_15557	unsaturated		chebi_15465	molecule		chebi_15337	notHaloHydroCarbon		chebi_15723	chebi_15723		chebi_15590	molecule		chebi_15596	atLeast3Carbons		chebi_15453	notHydroCarbon
			chebi_15649	chebi_15649		chebi_15481	pnictogenMolEntity		chebi_15557	heteroOrganic		chebi_15465	sulfurMolEntity		chebi_15337	atLeast2Carbons		chebi_15723	molecule		chebi_15590	chalcogenMolEntity		chebi_15596	atLeast4Carbons		chebi_15453	notHaloHydroCarbon
			chebi_15649	molecule		chebi_15481	phosphorusMolEntity		chebi_15749	chebi_15749		chebi_15465	chalcogenMolEntity		chebi_15337	atLeast3Carbons		chebi_15723	chalcogenMolEntity		chebi_15590	oxygenMolEntity		chebi_15596	atLeast5Carbons		chebi_15453	atLeast2Carbons
			chebi_15649	chalcogenMolEntity		chebi_15481	carbonMolEntity		chebi_15749	molecule		chebi_15465	oxygenMolEntity		chebi_15337	atLeast4Carbons		chebi_15723	oxygenMolEntity		chebi_15590	carbonMolEntity		chebi_15596	polyatomic		chebi_15453	atLeast3Carbons
			chebi_15649	oxygenMolEntity		chebi_15481	notHydroCarbon		chebi_15749	chalcogenMolEntity		chebi_15465	pnictogenMolEntity		chebi_15337	atLeast5Carbons		chebi_15723	carbonMolEntity		chebi_15590	notHydroCarbon		chebi_15596	carboxylicAcid		chebi_15453	atLeast4Carbons
			chebi_15649	carbonMolEntity		chebi_15481	notHaloHydroCarbon		chebi_15749	oxygenMolEntity		chebi_15465	phosphorusMolEntity		chebi_15337	polyatomic		chebi_15723	notHydroCarbon		chebi_15590	notHaloHydroCarbon		chebi_15596	atLeast2CarboxyGroups		chebi_15453	atLeast5Carbons
			chebi_15649	hydrogenMolEntity		chebi_15481	atLeast2Carbons		chebi_15749	carbonMolEntity		chebi_15465	carbonMolEntity		chebi_15337	carboxylicAcid		chebi_15723	notHaloHydroCarbon		chebi_15590	atLeast2Carbons		chebi_15596	exactly2CarboxyGroups		chebi_15453	polyatomic
			chebi_15649	notHydroCarbon		chebi_15481	atLeast3Carbons		chebi_15749	notHydroCarbon		chebi_15465	notHydroCarbon		chebi_15337	atLeast2CarboxyGroups		chebi_15723	atLeast2Carbons		chebi_15590	atLeast3Carbons		chebi_15596	carboxylicEster		chebi_15453	amine
			chebi_15649	notHaloHydroCarbon		chebi_15481	atLeast4Carbons		chebi_15749	notHaloHydroCarbon		chebi_15465	notHaloHydroCarbon		chebi_15337	exactly2CarboxyGroups		chebi_15723	atLeast3Carbons		chebi_15590	atLeast4Carbons		chebi_15596	hasBenzeneRing		chebi_15453	unsaturated
			chebi_15649	atLeast2Carbons		chebi_15481	atLeast5Carbons		chebi_15749	atLeast2Carbons		chebi_15465	atLeast2Carbons		chebi_15337	carboxylicEster		chebi_15723	atLeast4Carbons		chebi_15590	atLeast5Carbons		chebi_15596	unsaturated		chebi_15453	heteroOrganic
			chebi_15649	atLeast3Carbons		chebi_15481	polyatomic		chebi_15749	atLeast3Carbons		chebi_15465	atLeast3Carbons		chebi_15337	saturated		chebi_15723	atLeast5Carbons		chebi_15590	polyatomic		chebi_15596	heteroOrganic		chebi_15496	chebi_15496
			chebi_15649	atLeast4Carbons		chebi_15481	amine		chebi_15749	atLeast4Carbons		chebi_15465	atLeast4Carbons		chebi_15337	heteroOrganic		chebi_15723	polyatomic		chebi_15590	carboxylicAcid		chebi_15591	chebi_15591		chebi_15496	molecule
			chebi_15649	atLeast5Carbons		chebi_15481	unsaturated		chebi_15749	atLeast5Carbons		chebi_15465	atLeast5Carbons		chebi_15472	chebi_15472		chebi_15723	carboxylicEster		chebi_15590	atLeast2CarboxyGroups		chebi_15591	molecule		chebi_15496	sulfurMolEntity
			chebi_15649	polyatomic		chebi_15481	heteroOrganic		chebi_15749	polyatomic		chebi_15465	polyatomic		chebi_15472	molecule		chebi_15723	hasBenzeneRing		chebi_15590	exactly2CarboxyGroups		chebi_15591	chalcogenMolEntity		chebi_15496	chalcogenMolEntity
			chebi_15649	hasBenzeneRing		chebi_15707	chebi_15707		chebi_15749	carboxylicAcid		chebi_15465	carboxylicAcid		chebi_15472	sulfurMolEntity		chebi_15723	unsaturated		chebi_15590	carboxylicEster		chebi_15591	oxygenMolEntity		chebi_15496	oxygenMolEntity
			chebi_15649	unsaturated		chebi_15707	molecule		chebi_15749	atLeast2CarboxyGroups		chebi_15465	exactly1CarboxyGroup		chebi_15472	chalcogenMolEntity		chebi_15723	heteroOrganic		chebi_15590	saturated		chebi_15591	carbonMolEntity		chebi_15496	pnictogenMolEntity
			chebi_15649	heteroOrganic		chebi_15707	chalcogenMolEntity		chebi_15749	atLeast3CarboxyGroups		chebi_15465	carboxylicEster		chebi_15472	oxygenMolEntity		chebi_15724	chebi_15724		chebi_15590	heteroOrganic		chebi_15591	notHydroCarbon		chebi_15496	phosphorusMolEntity
			chebi_15544	chebi_15544		chebi_15707	oxygenMolEntity		chebi_15749	carboxylicEster		chebi_15465	amine		chebi_15472	pnictogenMolEntity		chebi_15724	molecule		chebi_15592	chebi_15592		chebi_15591	notHaloHydroCarbon		chebi_15496	carbonMolEntity
			chebi_15544	molecule		chebi_15707	carbonMolEntity		chebi_15749	unsaturated		chebi_15465	unsaturated		chebi_15472	phosphorusMolEntity		chebi_15724	chalcogenMolEntity		chebi_15592	molecule		chebi_15591	atLeast2Carbons		chebi_15496	notHydroCarbon
			chebi_15544	chalcogenMolEntity		chebi_15707	notHydroCarbon		chebi_15749	heteroOrganic		chebi_15465	heteroOrganic		chebi_15472	carbonMolEntity		chebi_15724	oxygenMolEntity		chebi_15592	chalcogenMolEntity		chebi_15591	atLeast3Carbons		chebi_15496	notHaloHydroCarbon
			chebi_15544	oxygenMolEntity		chebi_15707	notHaloHydroCarbon		chebi_15558	chebi_15558		chebi_15826	chebi_15826		chebi_15472	notHydroCarbon		chebi_15724	carbonMolEntity		chebi_15592	oxygenMolEntity		chebi_15591	atLeast4Carbons		chebi_15496	atLeast2Carbons
			chebi_15544	carbonMolEntity		chebi_15707	atLeast2Carbons		chebi_15558	molecule		chebi_15826	molecule		chebi_15472	notHaloHydroCarbon		chebi_15724	notHydroCarbon		chebi_15592	carbonMolEntity		chebi_15591	atLeast5Carbons		chebi_15496	atLeast3Carbons
			chebi_15544	notHydroCarbon		chebi_15707	atLeast3Carbons		chebi_15558	chalcogenMolEntity		chebi_15826	chalcogenMolEntity		chebi_15472	atLeast2Carbons		chebi_15724	notHaloHydroCarbon		chebi_15592	notHydroCarbon		chebi_15591	polyatomic		chebi_15496	atLeast4Carbons
			chebi_15544	notHaloHydroCarbon		chebi_15707	atLeast4Carbons		chebi_15558	oxygenMolEntity		chebi_15826	oxygenMolEntity		chebi_15472	atLeast3Carbons		chebi_15724	atLeast2Carbons		chebi_15592	notHaloHydroCarbon		chebi_15591	carboxylicAcid		chebi_15496	atLeast5Carbons
			chebi_15544	atLeast2Carbons		chebi_15707	atLeast5Carbons		chebi_15558	carbonMolEntity		chebi_15826	carbonMolEntity		chebi_15472	atLeast4Carbons		chebi_15724	atLeast3Carbons		chebi_15592	atLeast2Carbons		chebi_15591	atLeast2CarboxyGroups		chebi_15496	polyatomic
			chebi_15544	atLeast3Carbons		chebi_15707	polyatomic		chebi_15558	notHydroCarbon		chebi_15826	hydrogenMolEntity		chebi_15472	atLeast5Carbons		chebi_15724	exactly3Carbons		chebi_15592	atLeast3Carbons		chebi_15591	exactly2CarboxyGroups		chebi_15496	amine
			chebi_15544	atLeast4Carbons		chebi_15707	carboxylicAcid		chebi_15558	notHaloHydroCarbon		chebi_15826	notHydroCarbon		chebi_15472	polyatomic		chebi_15724	polyatomic		chebi_15592	atLeast4Carbons		chebi_15591	carboxylicEster		chebi_15496	unsaturated
			chebi_15544	atLeast5Carbons		chebi_15707	exactly1CarboxyGroup		chebi_15558	atLeast2Carbons		chebi_15826	notHaloHydroCarbon		chebi_15472	hasBenzeneRing		chebi_15724	saturated		chebi_15592	atLeast5Carbons		chebi_15591	saturated		chebi_15496	heteroOrganic
			chebi_15544	polyatomic		chebi_15707	carboxylicEster		chebi_15558	atLeast3Carbons		chebi_15826	atLeast2Carbons		chebi_15472	amine		chebi_15724	heteroOrganic		chebi_15592	polyatomic		chebi_15591	heteroOrganic		chebi_15598	chebi_15598
			chebi_15544	carboxylicAcid		chebi_15707	hasBenzeneRing		chebi_15558	atLeast4Carbons		chebi_15826	atLeast3Carbons		chebi_15472	unsaturated		chebi_15864	chebi_15864		chebi_15592	carboxylicEster		chebi_15590	chebi_15590		chebi_15598	molecule
			chebi_15544	exactly1CarboxyGroup		chebi_15707	ketone		chebi_15558	atLeast5Carbons		chebi_15826	atLeast4Carbons		chebi_15472	heteroOrganic		chebi_15864	molecule		chebi_15592	saturated		chebi_15590	molecule		chebi_15598	chalcogenMolEntity
			chebi_15544	carboxylicEster		chebi_15707	unsaturated		chebi_15558	polyatomic		chebi_15826	atLeast5Carbons		chebi_15718	chebi_15718		chebi_15864	chalcogenMolEntity		chebi_15592	heteroOrganic		chebi_15590	chalcogenMolEntity		chebi_15598	oxygenMolEntity
			chebi_15544	ketone		chebi_15707	heteroOrganic		chebi_15558	carboxylicAcid		chebi_15826	polyatomic		chebi_15718	molecule		chebi_15864	oxygenMolEntity		chebi_15457	chebi_15457		chebi_15590	oxygenMolEntity		chebi_15598	carbonMolEntity
			chebi_15544	unsaturated		chebi_15709	chebi_15709		chebi_15558	exactly1CarboxyGroup		chebi_15826	ketone		chebi_15718	chalcogenMolEntity		chebi_15864	carbonMolEntity		chebi_15457	molecule		chebi_15590	carbonMolEntity		chebi_15598	notHydroCarbon
			chebi_15544	heteroOrganic		chebi_15709	molecule		chebi_15558	carboxylicEster		chebi_15826	unsaturated		chebi_15718	oxygenMolEntity		chebi_15864	notHydroCarbon		chebi_15457	sulfurMolEntity		chebi_15590	notHydroCarbon		chebi_15598	notHaloHydroCarbon
			chebi_15543	chebi_15543		chebi_15709	chalcogenMolEntity		chebi_15558	unsaturated		chebi_15826	heteroOrganic		chebi_15718	carbonMolEntity		chebi_15864	notHaloHydroCarbon		chebi_15457	chalcogenMolEntity		chebi_15590	notHaloHydroCarbon		chebi_15598	atLeast2Carbons
			chebi_15543	molecule		chebi_15709	oxygenMolEntity		chebi_15558	heteroOrganic		chebi_16327	chebi_16327		chebi_15718	notHydroCarbon		chebi_15864	atLeast2Carbons		chebi_15457	oxygenMolEntity		chebi_15590	atLeast2Carbons		chebi_15598	atLeast3Carbons
			chebi_15543	sulfurMolEntity		chebi_15709	carbonMolEntity		chebi_15353	chebi_15353		chebi_16327	molecule		chebi_15718	notHaloHydroCarbon		chebi_15864	atLeast3Carbons		chebi_15457	pnictogenMolEntity		chebi_15590	atLeast3Carbons		chebi_15598	atLeast4Carbons
			chebi_15543	chalcogenMolEntity		chebi_15709	notHydroCarbon		chebi_15353	molecule		chebi_16327	chalcogenMolEntity		chebi_15718	atLeast2Carbons		chebi_15864	atLeast4Carbons		chebi_15457	phosphorusMolEntity		chebi_15590	atLeast4Carbons		chebi_15598	atLeast5Carbons
			chebi_15543	oxygenMolEntity		chebi_15709	notHaloHydroCarbon		chebi_15353	chalcogenMolEntity		chebi_16327	oxygenMolEntity		chebi_15718	atLeast3Carbons		chebi_15864	atLeast5Carbons		chebi_15457	carbonMolEntity		chebi_15590	atLeast5Carbons		chebi_15598	polyatomic
			chebi_15543	pnictogenMolEntity		chebi_15709	atLeast2Carbons		chebi_15353	oxygenMolEntity		chebi_16327	carbonMolEntity		chebi_15718	atLeast4Carbons		chebi_15864	polyatomic		chebi_15457	notHydroCarbon		chebi_15590	polyatomic		chebi_15598	carboxylicEster
			chebi_15543	phosphorusMolEntity		chebi_15709	atLeast3Carbons		chebi_15353	carbonMolEntity		chebi_16327	notHydroCarbon		chebi_15718	atLeast5Carbons		chebi_15864	hasBenzeneRing		chebi_15457	notHaloHydroCarbon		chebi_15590	carboxylicAcid		chebi_15598	saturated
			chebi_15543	carbonMolEntity		chebi_15709	atLeast4Carbons		chebi_15353	notHydroCarbon		chebi_16327	notHaloHydroCarbon		chebi_15718	polyatomic		chebi_15864	ketone		chebi_15457	atLeast2Carbons		chebi_15590	atLeast2CarboxyGroups		chebi_15598	heteroOrganic
			chebi_15543	notHydroCarbon		chebi_15709	atLeast5Carbons		chebi_15353	notHaloHydroCarbon		chebi_16327	atLeast2Carbons		chebi_15718	hasBenzeneRing		chebi_15864	unsaturated		chebi_15457	atLeast3Carbons		chebi_15590	exactly2CarboxyGroups		chebi_15498	chebi_15498
			chebi_15543	notHaloHydroCarbon		chebi_15709	polyatomic		chebi_15353	atLeast2Carbons		chebi_16327	atLeast3Carbons		chebi_15718	ketone		chebi_15864	heteroOrganic		chebi_15457	atLeast4Carbons		chebi_15590	carboxylicEster		chebi_15498	molecule
			chebi_15543	atLeast2Carbons		chebi_15709	carboxylicEster		chebi_15353	atLeast3Carbons		chebi_16327	atLeast4Carbons		chebi_15718	unsaturated		chebi_15865	chebi_15865		chebi_15457	atLeast5Carbons		chebi_15590	saturated		chebi_15498	chlorineMolEntity
			chebi_15543	atLeast3Carbons		chebi_15709	hasBenzeneRing		chebi_15353	atLeast4Carbons		chebi_16327	exactly4Carbons		chebi_15718	heteroOrganic		chebi_15865	molecule		chebi_15457	polyatomic		chebi_15590	heteroOrganic		chebi_15498	halogenMolEntity
			chebi_15543	atLeast4Carbons		chebi_15709	unsaturated		chebi_15353	atLeast5Carbons		chebi_16327	polyatomic		chebi_16352	chebi_16352		chebi_15865	chalcogenMolEntity		chebi_15457	carboxylicAcid		chebi_15592	chebi_15592		chebi_15498	sulfurMolEntity
			chebi_15543	atLeast5Carbons		chebi_15709	heteroOrganic		chebi_15353	polyatomic		chebi_16327	carboxylicAcid		chebi_16352	molecule		chebi_15865	oxygenMolEntity		chebi_15457	exactly1CarboxyGroup		chebi_15592	molecule		chebi_15498	chalcogenMolEntity
			chebi_15543	polyatomic		chebi_15903	chebi_15903		chebi_15353	carboxylicAcid		chebi_16327	exactly1CarboxyGroup		chebi_16352	chalcogenMolEntity		chebi_15865	pnictogenMolEntity		chebi_15457	carboxylicEster		chebi_15592	chalcogenMolEntity		chebi_15498	oxygenMolEntity
[truncated: 6,519 more rows]
